# Supplementary material for: Crystal structure of Cs2GdNb6Cl15O3 in the structural evolution of niobium oxychlorides with octa­hedral Nb6-cluster units
Source: Acta Crystallogr E Crystallogr Commun. 2023 Oct 10;79(Pt 11):1008–11. doi: 10.1107/S205698902300871X (PMC10626951; doi:10.1107/S205698902300871X)
Supplement: Supplementary file 1 [file e-79-01008-sup1.cif]

##############################################################################
#                                                                            #
# This CIF contains the data in a paper accepted for publication in          #
# Acta Crystallographica Section E. It conforms to the requirements of       #
# Notes for Authors for Acta Crystallographica Section E, and has been       #
# peer reviewed under the auspices of the IUCr Commission on Journals.       #
#                                                                            #
# Full details of the Crystallographic Information File format               #
# are given in the paper "The Crystallographic Information File (CIF):       #
# a New Standard Archive File for Crystallography" by S. R. Hall, F. H.      #
# Allen and I. D. Brown [Acta Cryst. (1991), A47, 655-685].                  #
#                                                                            #
# The current version of the core CIF dictionary is obtainable from          #
# ftp://ftp.iucr.org/pub/cif_core.dic.                                       #
#                                                                            #
# Software is freely available for graphical display of the structure(s)     #
# in this CIF. For information consult the CIF software page                 #
# http://www.iucr.org/resources/cif/software.                                #
#                                                                            #
# This file may be used for bona fide research purposes within the           #
# scientific community so long as proper attribution is given to the journal # 
# article from which it was obtained.                                        #
#                                                                            #
##############################################################################
data_I
_audit_creation_method     'SHELXL-2018/3'
_journal_date_recd_electronic     2023-08-21
_journal_date_accepted     2023-10-04
_journal_name_full     'Acta Crystallographica, Section E'
_journal_year     2023
_journal_volume     79
_journal_issue     11
_journal_page_first     0
_journal_page_last     0
_journal_paper_category     GI
_journal_paper_doi     10.1107/S205698902300871X
_journal_coeditor_code     WM5695
_publ_contact_author_name     'Fakhili Gulo'
_publ_contact_author_address
;
Study Program of Environmental Science
Postgraduate Program
Sriwijaya University
Palembang 30139
South Sumatra
Indonesia
;
_publ_contact_author_email     'fgulo@unsri.ac.id'
_publ_contact_author_fax     '+62711580058'
_publ_contact_author_phone     '+628117818864'
_publ_section_title
;
Crystal structure of Cs~2~GdNb~6~Cl~15~O~3~ in the structural evolution of
niobium oxychlorides with octahedral Nb~6~-cluster units
;
loop_
    _publ_author_name
    _publ_author_footnote
    _publ_author_address
    'Silaban, Saronom' .
;
Department of Chemistry
Medan State University
Medan 20221
Indonesia
;
    'Haryani, Maefa Eka' .
;
Department of Chemistry Education
Sriwijaya University
Inderalaya, Ogan Ilir 30662
South Sumatra
Indonesia
;
    'Gulo, Fakhili' .
;
Study Program of Environmental Science
Postgraduate Program
Sriwijaya University
Palembang 30139
South Sumatra
Indonesia
;
    'Perrin, Christiane' .
;
Institut de Chimie de Rennes
Laboratoire de Chimie du Solide et Inorganique Moleculaire
UMR 6511
CNRS-Universit\'e de Rennes 1
Avenue du G\'en\'eral Leclerc
35042 Rennes Cedex
France
;
_publ_section_synopsis
;
Cs~2~GdNb~6~Cl~15~O~3~ is an octahedral Nb-cluster compound containing three
inner ligands of oxygen atoms. Individual Nb~6~ clusters are linked to each
other <i>via</i> Gd^III^and Cs^I^ atoms, which exhibit a coordination number
of 9 (three O and six Cl ligands) and 12 (twelve Cl ligands).
;
_chemical_name_systematic     ?
_chemical_name_common
;
Dicesium gadolinium hexaniobium pentadecachloride trioxide
;
_chemical_formula_moiety     'Cs2 Gd Nb6 Cl15 O3'
_chemical_formula_sum     'Cs2 Gd Nb6 Cl15 O3'
_chemical_formula_iupac     'Cs2 Gd Nb6 Cl15 O3'
_chemical_formula_weight     1560.28
_chemical_melting_point     ?
_space_group_crystal_system     trigonal
_space_group_name_H-M_alt     'P -3 1 c'
_space_group_name_Hall     '-P 3 2c'
loop_
    _space_group_symop_operation_xyz
    'x, y, z'
    '-y, x-y, z'
    '-x+y, -x, z'
    'y, x, z+1/2'
    '-x, -x+y, z+1/2'
    'x-y, -y, z+1/2'
    '-x, -y, -z'
    'y, -x+y, -z'
    'x-y, x, -z'
    '-y, -x, -z-1/2'
    'x, x-y, -z-1/2'
    '-x+y, y, -z-1/2'
_cell_length_a     9.13180(10)
_cell_length_b     9.13180(10)
_cell_length_c     17.1558(2)
_cell_angle_alpha     90
_cell_angle_beta     90
_cell_angle_gamma     120
_cell_volume     1238.95(3)
_cell_formula_units_Z     2
_cell_measurement_reflns_used     25
_cell_measurement_theta_min     12
_cell_measurement_theta_max     18
_cell_measurement_temperature     293(2)
_exptl_crystal_description     'Block'
_exptl_crystal_colour     'Brown'
_exptl_crystal_size_max     0.08
_exptl_crystal_size_mid     0.07
_exptl_crystal_size_min     0.05
_exptl_crystal_density_diffrn     4.182
_exptl_crystal_density_meas     ?
_exptl_crystal_density_method     'not measured'
_exptl_crystal_F_000     1398
_exptl_absorpt_coefficient_mu     9.832
_exptl_absorpt_correction_type     multi-scan
_exptl_absorpt_process_details
;
(DENZO and SCALEPACK; Otwinowski & Minor, 1997)
;
_exptl_absorpt_correction_T_min     0.004
_exptl_absorpt_correction_T_max     0.017
_diffrn_ambient_temperature     293(2)
_diffrn_source     'fine-focus sealed tube'
_diffrn_radiation_type     MoK\a
_diffrn_radiation_wavelength     0.71073
_diffrn_measurement_device_type     'Nonius KappaCCD'
_diffrn_measurement_method     '\w scans'
_diffrn_detector_area_resol_mean     ?
_diffrn_reflns_number     7607
_diffrn_reflns_av_R_equivalents     0.0261
_diffrn_reflns_av_unetI/netI     0.0262
_diffrn_reflns_theta_min     2.374
_diffrn_reflns_theta_max     36.317
_diffrn_reflns_theta_full     25.242
_diffrn_measured_fraction_theta_max     1.000
_diffrn_measured_fraction_theta_full     1.000
_diffrn_reflns_limit_h_min     -15
_diffrn_reflns_limit_h_max     15
_diffrn_reflns_limit_k_min     -12
_diffrn_reflns_limit_k_max     12
_diffrn_reflns_limit_l_min     -27
_diffrn_reflns_limit_l_max     28
_refine_special_details     ?
_reflns_number_total     2020
_reflns_number_gt     1790
_reflns_threshold_expression     'I > 2\s(I)'
_refine_ls_structure_factor_coef     Fsqd
_refine_ls_matrix_type     full
_refine_ls_R_factor_all     0.0347
_refine_ls_R_factor_gt     0.0292
_refine_ls_wR_factor_gt     0.0652
_refine_ls_wR_factor_ref     0.0677
_refine_ls_goodness_of_fit_ref     1.149
_refine_ls_restrained_S_all     1.149
_refine_ls_number_reflns     2020
_refine_ls_number_parameters     44
_refine_ls_number_restraints     0
_refine_ls_weighting_scheme     calc
_refine_ls_weighting_details
              'w=1/[\s^2^(Fo^2^)+(0.0258P)^2^+3.5848P] where P=(Fo^2^+2Fc^2^)/3'
_atom_sites_solution_primary     direct
_atom_sites_solution_secondary     difmap
_refine_ls_shift/su_max     0.001
_refine_ls_shift/su_mean     0.000
_refine_diff_density_max     1.382
_refine_diff_density_min     -1.347
_refine_ls_extinction_method
;
SHELXL2018/3 (Sheldrick, 2015b)
;
_refine_ls_extinction_coef     0.00259(19)
_refine_ls_extinction_expression
                                  'Fc^*^=kFc[1+0.001xFc^2^\l^3^/sin(2\q)]^-1/4^'
loop_
    _atom_type_symbol
    _atom_type_description
    _atom_type_scat_dispersion_real
    _atom_type_scat_dispersion_imag
    _atom_type_scat_source
    'Cs' 'Cs' -0.3680 2.1192
                         'International Tables Vol C Tables 4.2.6.8 and 6.1.1.4'
    'Gd' 'Gd' -0.1653 3.9035
                         'International Tables Vol C Tables 4.2.6.8 and 6.1.1.4'
    'Nb' 'Nb' -2.0727 0.6215
                         'International Tables Vol C Tables 4.2.6.8 and 6.1.1.4'
    'Cl' 'Cl' 0.1484 0.1585
                         'International Tables Vol C Tables 4.2.6.8 and 6.1.1.4'
    'O' 'O' 0.0106 0.0060
                         'International Tables Vol C Tables 4.2.6.8 and 6.1.1.4'
_computing_data_collection
;
COLLECT (Nonius, 1999)
;
_computing_cell_refinement
;
COLLECT (Nonius, 1999)
;
_computing_data_reduction
;
COLLECT (Nonius, 1999)
;
_computing_structure_solution
;
<i>SHELXT</i> (Sheldrick, 2015a)
;
_computing_structure_refinement
;
SHELXL (Sheldrick, 2015b)
;
_computing_molecular_graphics
;
DIAMOND (Brandenburg, 2014)
;
_computing_publication_material
;
publCIF (Westrip, 2010)
;
loop_
    _atom_site_type_symbol
    _atom_site_label
    _atom_site_fract_x
    _atom_site_fract_y
    _atom_site_fract_z
    _atom_site_U_iso_or_equiv
    _atom_site_adp_type
    _atom_site_calc_flag
    _atom_site_occupancy
    _atom_site_disorder_assembly
    _atom_site_disorder_group
    Cs Cs 0.333333 0.666667 0.54654(2) 0.02645(9) Uani d 1 . .
    Gd Gd 0.666667 0.333333 0.750000 0.01649(8) Uani d 1 . .
    Nb Nb 0.19768(3) 0.01608(3) 0.68239(2) 0.01105(7) Uani d 1 . .
    Cl Cl1 0.21283(6) -0.21283(6) 0.750000 0.01643(17) Uani d 1 . .
    Cl Cl2 0.01675(8) -0.20367(8) 0.58643(4) 0.01569(12) Uani d 1 . .
    Cl Cl3 0.47649(9) 0.07637(10) 0.61760(5) 0.02252(15) Uani d 1 . .
    O O 0.3730(3) 0.18650(17) 0.750000 0.0142(5) Uani d 1 . .
loop_
    _atom_site_aniso_label
    _atom_site_aniso_U_11
    _atom_site_aniso_U_22
    _atom_site_aniso_U_33
    _atom_site_aniso_U_12
    _atom_site_aniso_U_13
    _atom_site_aniso_U_23
    Cs 0.02466(12) 0.02466(12) 0.03002(19) 0.01233(6) 0.000 0.000
    Gd 0.00919(9) 0.00919(9) 0.03108(19) 0.00460(5) 0.000 0.000
    Nb 0.00836(10) 0.00944(10) 0.01540(12) 0.00448(7) 0.00090(7) 0.00034(7)
    Cl1 0.0149(3) 0.0149(3) 0.0233(4) 0.0103(3) 0.0031(3) 0.0031(3)
    Cl2 0.0144(3) 0.0143(3) 0.0180(3) 0.0068(2) 0.0007(2) -0.0028(2)
    Cl3 0.0177(3) 0.0231(3) 0.0298(4) 0.0125(3) 0.0090(3) 0.0033(3)
    O 0.0092(10) 0.0139(9) 0.0179(13) 0.0046(5) 0.000 -0.0004(8)
_geom_special_details
;
 All esds (except the esd in the dihedral angle between two l.s. planes)
 are estimated using the full covariance matrix.  The cell esds are taken
 into account individually in the estimation of esds in distances, angles
 and torsion angles; correlations between esds in cell parameters are only
 used when they are defined by crystal symmetry.  An approximate (isotropic)
 treatment of cell esds is used for estimating esds involving l.s. planes.
;
loop_
    _geom_bond_atom_site_label_1
    _geom_bond_atom_site_label_2
    _geom_bond_site_symmetry_2
    _geom_bond_distance
    _geom_bond_publ_flag
    Cs Cl3 1_565 3.5074(8) ?
    Cs Cl3 2 3.5074(8) ?
    Cs Cl3 3_665 3.5074(8) ?
    Cs Cl3 8_566 3.5180(8) ?
    Cs Cl3 7_666 3.5180(8) ?
    Cs Cl3 9_556 3.5180(8) ?
    Cs Cl2 1_565 3.6948(7) ?
    Cs Cl2 3_665 3.6948(7) ?
    Cs Cl2 2 3.6948(7) ?
    Cs Cl1 3_665 3.9770(6) ?
    Cs Cl1 2 3.9770(6) ?
    Cs Cl1 1_565 3.9770(5) ?
    Gd O . 2.322(3) ?
    Gd O 2_655 2.322(3) ?
    Gd O 3_665 2.322(3) ?
    Gd Cl3 . 3.0994(8) ?
    Gd Cl3 10_667 3.0994(8) ?
    Gd Cl3 2_655 3.0994(8) ?
    Gd Cl3 12_657 3.0994(8) ?
    Gd Cl3 11_557 3.0994(8) ?
    Gd Cl3 3_665 3.0994(8) ?
    Nb O . 1.9593(19) ?
    Nb Cl1 . 2.4543(7) ?
    Nb Cl2 2 2.4684(7) ?
    Nb Cl2 . 2.4802(7) ?
    Nb Cl3 . 2.5728(7) ?
    Nb Nb 11_557 2.7686(5) ?
    Nb Nb 3 3.0075(4) ?
    Nb Nb 2 3.0075(4) ?
    Nb Nb 10_557 3.0317(5) ?
loop_
    _geom_angle_atom_site_label_1
    _geom_angle_atom_site_label_2
    _geom_angle_atom_site_label_3
    _geom_angle_site_symmetry_1
    _geom_angle_site_symmetry_3
    _geom_angle
    _geom_angle_publ_flag
    Cl3 Cs Cl3 1_565 2 108.589(15) ?
    Cl3 Cs Cl3 1_565 3_665 108.589(15) ?
    Cl3 Cs Cl3 2 3_665 108.589(15) ?
    Cl3 Cs Cl3 1_565 8_566 108.89(2) ?
    Cl3 Cs Cl3 2 8_566 76.72(2) ?
    Cl3 Cs Cl3 3_665 8_566 137.786(19) ?
    Cl3 Cs Cl3 1_565 7_666 76.72(2) ?
    Cl3 Cs Cl3 2 7_666 137.786(19) ?
    Cl3 Cs Cl3 3_665 7_666 108.89(2) ?
    Cl3 Cs Cl3 8_566 7_666 62.55(2) ?
    Cl3 Cs Cl3 1_565 9_556 137.786(19) ?
    Cl3 Cs Cl3 2 9_556 108.89(2) ?
    Cl3 Cs Cl3 3_665 9_556 76.72(2) ?
    Cl3 Cs Cl3 8_566 9_556 62.55(2) ?
    Cl3 Cs Cl3 7_666 9_556 62.55(2) ?
    Cl3 Cs Cl2 1_565 1_565 61.822(15) ?
    Cl3 Cs Cl2 2 1_565 54.828(15) ?
    Cl3 Cs Cl2 3_665 1_565 148.77(2) ?
    Cl3 Cs Cl2 8_566 1_565 69.076(17) ?
    Cl3 Cs Cl2 7_666 1_565 97.986(17) ?
    Cl3 Cs Cl2 9_556 1_565 131.531(19) ?
    Cl3 Cs Cl2 1_565 3_665 54.828(15) ?
    Cl3 Cs Cl2 2 3_665 148.77(2) ?
    Cl3 Cs Cl2 3_665 3_665 61.822(15) ?
    Cl3 Cs Cl2 8_566 3_665 131.531(19) ?
    Cl3 Cs Cl2 7_666 3_665 69.076(18) ?
    Cl3 Cs Cl2 9_556 3_665 97.986(17) ?
    Cl2 Cs Cl2 1_565 3_665 116.649(8) ?
    Cl3 Cs Cl2 1_565 2 148.77(2) ?
    Cl3 Cs Cl2 2 2 61.822(15) ?
    Cl3 Cs Cl2 3_665 2 54.828(15) ?
    Cl3 Cs Cl2 8_566 2 97.986(17) ?
    Cl3 Cs Cl2 7_666 2 131.531(19) ?
    Cl3 Cs Cl2 9_556 2 69.076(17) ?
    Cl2 Cs Cl2 1_565 2 116.649(8) ?
    Cl2 Cs Cl2 3_665 2 116.649(8) ?
    Cl3 Cs Cl1 1_565 3_665 62.628(14) ?
    Cl3 Cs Cl1 2 3_665 97.912(19) ?
    Cl3 Cs Cl1 3_665 3_665 53.624(14) ?
    Cl3 Cs Cl1 8_566 3_665 168.335(15) ?
    Cl3 Cs Cl1 7_666 3_665 119.844(17) ?
    Cl3 Cs Cl1 9_556 3_665 129.093(15) ?
    Cl2 Cs Cl1 1_565 3_665 99.332(16) ?
    Cl2 Cs Cl1 3_665 3_665 51.659(16) ?
    Cl2 Cs Cl1 2 3_665 88.306(13) ?
    Cl3 Cs Cl1 1_565 2 97.912(19) ?
    Cl3 Cs Cl1 2 2 53.623(14) ?
    Cl3 Cs Cl1 3_665 2 62.629(14) ?
    Cl3 Cs Cl1 8_566 2 129.092(15) ?
    Cl3 Cs Cl1 7_666 2 168.336(16) ?
    Cl3 Cs Cl1 9_556 2 119.844(17) ?
    Cl2 Cs Cl1 1_565 2 88.305(13) ?
    Cl2 Cs Cl1 3_665 2 99.332(16) ?
    Cl2 Cs Cl1 2 2 51.660(16) ?
    Cl1 Cs Cl1 3_665 2 49.043(19) ?
    Cl3 Cs Cl1 1_565 1_565 53.623(14) ?
    Cl3 Cs Cl1 2 1_565 62.629(15) ?
    Cl3 Cs Cl1 3_665 1_565 97.912(19) ?
    Cl3 Cs Cl1 8_566 1_565 119.843(17) ?
    Cl3 Cs Cl1 7_666 1_565 129.092(15) ?
    Cl3 Cs Cl1 9_556 1_565 168.336(16) ?
    Cl2 Cs Cl1 1_565 1_565 51.659(16) ?
    Cl2 Cs Cl1 3_665 1_565 88.305(13) ?
    Cl2 Cs Cl1 2 1_565 99.333(16) ?
    Cl1 Cs Cl1 3_665 1_565 49.043(19) ?
    Cl1 Cs Cl1 2 1_565 49.043(19) ?
    O Gd O . 2_655 120.0 ?
    O Gd O . 3_665 120.0 ?
    O Gd O 2_655 3_665 120.0000(10)
                                  ?
    O Gd Cl3 . . 60.971(13) ?
    O Gd Cl3 2_655 . 80.190(14) ?
    O Gd Cl3 3_665 . 130.969(14) ?
    O Gd Cl3 . 10_667 130.969(14) ?
    O Gd Cl3 2_655 10_667 80.189(14) ?
    O Gd Cl3 3_665 10_667 60.971(13) ?
    Cl3 Gd Cl3 . 10_667 160.38(3) ?
    O Gd Cl3 . 2_655 130.969(15) ?
    O Gd Cl3 2_655 2_655 60.971(13) ?
    O Gd Cl3 3_665 2_655 80.189(14) ?
    Cl3 Gd Cl3 . 2_655 72.21(2) ?
    Cl3 Gd Cl3 10_667 2_655 98.06(3) ?
    O Gd Cl3 . 12_657 80.189(13) ?
    O Gd Cl3 2_655 12_657 60.971(13) ?
    O Gd Cl3 3_665 12_657 130.969(15) ?
    Cl3 Gd Cl3 . 12_657 98.06(3) ?
    Cl3 Gd Cl3 10_667 12_657 72.21(2) ?
    Cl3 Gd Cl3 2_655 12_657 121.94(2) ?
    O Gd Cl3 . 11_557 60.971(13) ?
    O Gd Cl3 2_655 11_557 130.969(14) ?
    O Gd Cl3 3_665 11_557 80.189(14) ?
    Cl3 Gd Cl3 . 11_557 121.94(3) ?
    Cl3 Gd Cl3 10_667 11_557 72.21(2) ?
    Cl3 Gd Cl3 2_655 11_557 160.38(3) ?
    Cl3 Gd Cl3 12_657 11_557 72.21(2) ?
    O Gd Cl3 . 3_665 80.189(14) ?
    O Gd Cl3 2_655 3_665 130.969(14) ?
    O Gd Cl3 3_665 3_665 60.971(13) ?
    Cl3 Gd Cl3 . 3_665 72.20(2) ?
    Cl3 Gd Cl3 10_667 3_665 121.94(3) ?
    Cl3 Gd Cl3 2_655 3_665 72.21(2) ?
    Cl3 Gd Cl3 12_657 3_665 160.38(3) ?
    Cl3 Gd Cl3 11_557 3_665 98.06(3) ?
    O Nb Cl1 . . 91.438(10) ?
    O Nb Cl2 . 2 95.39(2) ?
    Cl1 Nb Cl2 . 2 165.85(2) ?
    O Nb Cl2 . . 169.99(6) ?
    Cl1 Nb Cl2 . . 85.583(18) ?
    Cl2 Nb Cl2 2 . 85.58(3) ?
    O Nb Cl3 . . 75.97(6) ?
    Cl1 Nb Cl3 . . 85.14(2) ?
    Cl2 Nb Cl3 2 . 84.52(2) ?
    Cl2 Nb Cl3 . . 94.24(3) ?
    O Nb Nb . 11_557 45.05(6) ?
    Cl1 Nb Nb . 11_557 94.843(15) ?
    Cl2 Nb Nb 2 11_557 98.75(2) ?
    Cl2 Nb Nb . 11_557 144.687(16) ?
    Cl3 Nb Nb . 11_557 121.017(19) ?
    O Nb Nb . 3 137.22(6) ?
    Cl1 Nb Nb . 3 89.097(14) ?
    Cl2 Nb Nb 2 3 94.227(16) ?
    Cl2 Nb Nb . 3 52.396(17) ?
    Cl3 Nb Nb . 3 146.53(2) ?
    Nb Nb Nb 11_557 3 92.291(4) ?
    O Nb Nb . 2 94.52(4) ?
    Cl1 Nb Nb . 2 139.044(15) ?
    Cl2 Nb Nb 2 2 52.752(17) ?
    Cl2 Nb Nb . 2 93.982(16) ?
    Cl3 Nb Nb . 2 135.56(2) ?
    Nb Nb Nb 11_557 2 63.159(10) ?
    Nb Nb Nb 3 2 60.0 ?
    O Nb Nb . 10_557 93.78(4) ?
    Cl1 Nb Nb . 10_557 51.856(14) ?
    Cl2 Nb Nb 2 10_557 139.534(16) ?
    Cl2 Nb Nb . 10_557 91.888(19) ?
    Cl3 Nb Nb . 10_557 135.895(19) ?
    Nb Nb Nb 11_557 10_557 62.269(11) ?
    Nb Nb Nb 3 10_557 54.570(9) ?
    Nb Nb Nb 2 10_557 87.296(5) ?
    Nb Cl1 Nb 10_557 . 76.29(3) ?
    Nb Cl1 Cs 10_557 1_545 142.343(15) ?
    Nb Cl1 Cs . 1_545 87.830(6) ?
    Nb Cl1 Cs 10_557 10_657 87.831(6) ?
    Nb Cl1 Cs . 10_657 142.343(15) ?
    Cs Cl1 Cs 1_545 10_657 122.73(2) ?
    Nb Cl2 Nb 3 . 74.85(2) ?
    Nb Cl2 Cs 3 1_545 146.20(3) ?
    Nb Cl2 Cs . 1_545 94.06(2) ?
    Nb Cl3 Gd . . 88.01(2) ?
    Nb Cl3 Cs . 1_545 96.94(2) ?
    Gd Cl3 Cs . 1_545 146.22(3) ?
    Nb Cl3 Cs . 7_666 126.46(3) ?
    Gd Cl3 Cs . 7_666 100.30(2) ?
    Cs Cl3 Cs 1_545 7_666 103.28(2) ?
    Nb O Nb 11_557 . 89.91(11) ?
    Nb O Gd 11_557 . 135.05(6) ?
    Nb O Gd . . 135.05(6) ?
_shelx_space_group_comment
;
The symmetry employed for this shelxl refinement is uniquely defined
by the following loop, which should always be used as a source of
symmetry information in preference to the above space-group names.
They are only intended as comments.
;
_shelx_estimated_absorpt_T_min     ?
_shelx_estimated_absorpt_T_max     ?
_shelx_hkl_file
;
   0   0   1    0.40    0.20
   0   0   2 1450.50   74.30
   0   0  -2 1457.70   76.40
   0   0   3    0.90    0.20
   0   0   4    3.70    0.80
   0   0  -4    4.70    0.60
   0   0   5    0.00    0.50
   0   0  -5    1.30    0.30
   0   0   6  445.10   18.20
   0   0  -6  415.40   15.40
   0   0   7    0.50    0.50
   0   0  -7    3.20    0.70
   0   0   8  733.90   29.90
   0   0   9    0.10    0.50
   0   0  -9    0.80    0.90
   0   0  10   27.50    1.50
   0   0 -10   27.80    1.70
   0   0  11    0.30    0.50
   0   0 -11    0.60    0.50
   0   0  12  560.40   25.60
   0   0 -12  565.90   29.70
   0   0  13    2.00    1.20
   0   0 -13    3.10    1.30
   0   0  14 3691.00  144.30
   0   0 -14 3838.10  156.20
   0   0  15   23.90    5.70
   0   0 -15   22.90    3.30
   0   0  16 1579.80   66.30
   0   0 -16 1658.30   80.60
   0   0  17    7.50    2.40
   0   0 -17    5.10    1.50
   0   0  18  268.30   16.50
   0   0 -18  295.10   46.10
   0   0  19   -1.70    1.80
   0   0 -19    2.50    2.40
   0   0  20    4.80    2.60
   0   0  21    1.00    1.60
   0   0  22  443.70   42.00
   0   0  23    5.80    3.00
   0   0  24   25.80    5.30
   0   0  25   -4.40    3.40
   0   0  26    1.10    2.50
   0   0  27   -4.20    3.10
   0   0  28   46.50   11.40
  -1   0  28   12.60    3.00
  -1   0  27    6.50    2.40
  -1   0  26    0.60    2.00
  -1   0  25    6.30    1.90
  -1   0  24   86.00    5.40
  -1   0  23   22.00    2.50
  -1   0  22  245.50   11.70
  -1   0  21    9.40    1.50
  -1   0  20  201.60   10.40
   1   0 -19   23.50    2.30
  -1   0  19   19.90    1.70
   1   0 -18   72.60    3.50
  -1   0  18   69.00    3.50
   1   0 -17  197.90    7.20
  -1   0  17  192.00    6.60
   1   0 -16   33.00    2.20
  -1   0  16   29.20    1.90
   1   0 -15    4.10    0.70
  -1   0  15    2.70    0.80
   1   0 -14   42.40    1.60
  -1   0  14   37.50    1.60
   1   0 -13  196.10    4.60
  -1   0  13  202.90    8.20
   1   0 -12  438.90    9.00
  -1   0  12  476.80   13.90
   1   0 -11    6.40    1.00
  -1   0  11    3.00    0.60
   1   0 -10  979.70   20.70
  -1   0  10 1031.20   19.00
   1   0  -9    1.40    0.30
  -1   0   9    1.60    0.40
   1   0  -8 1317.10   27.30
  -1   0   8 1382.90   24.00
   1   0  -7 1013.80   22.20
  -1   0   7 1066.00   21.50
   1   0  -6  837.80   16.80
  -1   0   6  875.10   17.80
   1   0  -5  334.00    6.70
  -1   0   5  343.60    8.00
   1   0  -4  416.50    8.90
  -1   0   4  414.30   10.10
   1   0  -3  706.40   15.60
  -1   0   3  719.40   16.70
   1   0  -2  516.50   11.80
  -1   0   2  515.20   10.80
   1   0  -1  129.50    2.70
  -1   0   1  129.40    2.70
   1   0   0  359.70    9.10
  -1   0   0  357.20    8.50
   1   0   1  130.10    2.90
  -1   0  -1  131.30    3.00
   1   0   2  512.90   12.60
  -1   0  -2  526.30   12.10
   1   0   3  715.40   13.80
  -1   0  -3  716.10   17.40
   1   0   4  426.70    8.20
  -1   0  -4  425.50   11.30
   1   0   5  342.90    6.60
  -1   0  -5  338.30    8.00
   1   0   6  859.60   17.90
  -1   0  -6  828.70   20.70
   1   0   7 1066.40   18.20
  -1   0  -7 1048.00   32.30
   1   0   8 1383.50   22.90
  -1   0  -8 1326.50   36.00
   1   0   9    1.50    0.40
  -1   0  -9    1.10    0.50
   1   0  10 1047.10   22.10
  -1   0 -10  973.80   24.90
   1   0  11    4.40    0.60
  -1   0 -11    5.40    0.80
   1   0  12  457.90   10.60
  -1   0 -12  444.40   12.70
   1   0  13  203.70    4.60
  -1   0 -13  192.60    6.60
   1   0  14   40.30    1.70
  -1   0 -14   41.50    2.30
   1   0  15    2.70    1.10
  -1   0 -15    3.20    0.70
   1   0  16   36.70    2.50
  -1   0 -16   30.00    1.70
   1   0  17  190.20    6.20
  -1   0 -17  204.00    6.80
   1   0  18   68.20    3.40
  -1   0 -18   71.50    4.40
   1   0  19   20.60    1.80
  -1   0 -19   19.30    2.50
   1   0  20  215.90    9.10
  -1   0 -20  233.60   15.10
   1   0  21    9.70    1.60
  -1   0 -21    9.30    3.20
   1   0  22  239.80   10.70
   1   0  23   26.50    2.90
   1   0  24   80.40    6.20
   1   0  25    2.30    2.00
   1   0  26   -1.20    1.90
   1   0  27   11.40    2.40
   1   0  28    6.90    3.00
  -2   1  28    4.00    2.30
  -2   1  27    1.30    2.00
  -2   1  26   36.90    4.70
  -2   1  25    0.00    1.80
  -2   1  24   15.50    2.40
   2  -1 -23    1.60    2.00
  -2   1  23   -0.10    1.20
   2  -1 -22    0.10    2.40
  -2   1  22    3.10    1.40
   2  -1 -21    3.10    3.10
  -2   1  21    0.70    1.40
   2  -1 -20  166.20   12.70
  -2   1  20  157.50    7.00
   2  -1 -19    0.20    1.00
  -2   1  19    0.30    0.90
   2  -1 -18  197.30    7.20
  -2   1  18  188.00    7.80
   2  -1 -17    1.20    0.90
  -2   1  17   -0.80    1.30
   2  -1 -16  312.40    9.20
  -2   1  16  302.10   10.90
   2  -1 -15    1.10    0.50
  -2   1  15    1.50    1.10
   2  -1 -14    2.50    0.60
  -2   1  14    1.80    0.70
   2  -1 -13    0.70    0.60
  -2   1  13    0.80    0.50
   2  -1 -12  475.20   11.60
  -2   1  12  479.00   11.40
   2  -1 -11    0.60    0.40
  -2   1  11    0.00    0.30
   2  -1 -10  796.30   17.10
  -2   1  10  835.70   15.40
   2  -1  -9    0.10    0.30
  -2   1   9    0.50    0.30
   2  -1  -8  303.90    7.70
  -2   1   8  306.80    6.00
   2  -1  -7    1.10    0.40
  -2   1   7    0.70    0.30
   2  -1  -6  308.10    7.70
  -2   1   6  317.60    6.30
   2  -1  -5    1.20    0.20
  -2   1   5    0.80    0.20
   2  -1  -4 3381.70   92.50
  -2   1   4 3585.50   93.70
   2  -1  -3    0.70    0.20
  -2   1   3    1.20    0.10
   2  -1  -2  115.00    2.50
  -2   1   2  118.90    2.40
   2  -1  -1    0.80    0.10
  -2   1   1    0.50    0.10
   2  -1   0 1346.80   31.70
  -2   1   0 1301.40   32.40
   2  -1   1    0.90    0.10
  -2   1  -1    0.90    0.10
   2  -1   2  699.10   17.20
  -2   1  -2  682.00   14.50
   2  -1   3    0.80    0.10
  -2   1  -3    1.40    0.20
   2  -1   4    7.60    0.30
  -2   1  -4    8.00    0.40
   2  -1   5    1.40    0.20
  -2   1  -5    1.50    0.30
   2  -1   6   75.90    1.90
  -2   1  -6   75.30    1.80
   2  -1   7    0.50    0.20
  -2   1  -7    0.80    0.30
   2  -1   8   15.20    0.60
  -2   1  -8   14.40    0.70
   2  -1   9    0.60    0.30
  -2   1  -9    1.50    0.40
   2  -1  10 1355.40   28.40
  -2   1 -10 1272.80   26.10
   2  -1  11    0.60    0.40
  -2   1 -11    0.00    0.40
   2  -1  12   86.20    2.40
  -2   1 -12   84.70    2.90
   2  -1  13    0.30    0.40
  -2   1 -13    0.80    0.60
   2  -1  14  806.30   24.20
  -2   1 -14  803.30   19.50
   2  -1  15    0.40    0.80
  -2   1 -15   -0.40    0.60
   2  -1  16   38.60    3.70
  -2   1 -16   43.10    2.30
   2  -1  17    1.30    1.30
  -2   1 -17    0.00    1.00
   2  -1  18  180.90    6.80
  -2   1 -18  203.70    7.80
   2  -1  19    1.00    1.00
  -2   1 -19   -0.60    0.90
   2  -1  20  124.30    5.60
  -2   1 -20  134.20   11.10
   2  -1  21   -1.00    1.10
  -2   1 -21   -5.20    2.90
   2  -1  22   21.10    2.60
  -2   1 -22   21.70    5.20
   2  -1  23    0.10    1.30
  -2   1 -23    3.20    2.40
   2  -1  24   48.50    4.50
   2  -1  25   -0.20    1.80
   2  -1  26   81.60    8.10
   2  -1  27   -0.10    2.60
   2  -1  28   13.30    3.30
  -2   0  28    2.80    2.50
  -2   0  27    7.90    2.60
  -2   0  26    8.60    2.40
  -2   0  25    0.10    1.70
  -2   0  24    6.00    2.00
  -2   0  23   54.40    4.00
  -2   0  22   48.30    3.40
   2   0 -21   43.60    5.90
  -2   0  21   48.90    3.40
   2   0 -20   68.10    6.00
  -2   0  20   63.90    3.50
   2   0 -19    5.30    1.30
  -2   0  19    7.60    1.40
   2   0 -18   91.20    4.70
  -2   0  18   89.70    3.80
   2   0 -17  205.40    7.80
  -2   0  17  204.80    8.00
   2   0 -16   15.90    1.10
  -2   0  16   13.80    1.40
   2   0 -15   61.70    2.10
  -2   0  15   64.30    4.60
   2   0 -14  147.90    3.60
  -2   0  14  137.50    8.30
   2   0 -13  252.90    5.80
  -2   0  13  258.30    7.90
   2   0 -12  184.00    4.20
  -2   0  12  192.40    5.20
   2   0 -11  132.00    3.00
  -2   0  11  137.80    4.00
   2   0 -10  315.50    6.70
  -2   0  10  337.90    7.80
   2   0  -9   33.60    1.00
  -2   0   9   34.80    1.00
   2   0  -8  208.30    3.90
  -2   0   8  209.40    4.40
   2   0  -7 1471.10   25.80
  -2   0   7 1526.10   34.90
   2   0  -6  146.90    2.80
  -2   0   6  147.40    3.70
   2   0  -5    4.00    0.30
  -2   0   5    3.10    0.20
   2   0  -4  974.20   22.80
  -2   0   4  985.20   20.70
   2   0  -3 1037.40   20.90
  -2   0   3 1056.80   23.60
   2   0  -2  101.30    2.10
  -2   0   2  101.20    2.30
   2   0  -1   25.10    0.50
  -2   0   1   26.40    0.60
   2   0   0 1127.40   21.70
  -2   0   0 1110.50   24.70
   2   0   1   25.80    0.70
  -2   0  -1   26.20    0.70
   2   0   2  100.70    2.30
  -2   0  -2   99.30    2.20
   2   0   3 1063.50   26.50
  -2   0  -3 1043.10   24.20
   2   0   4 1014.60   21.80
  -2   0  -4  985.20   20.40
   2   0   5    3.50    0.30
  -2   0  -5    3.30    0.40
   2   0   6  147.50    2.90
  -2   0  -6  146.80    4.70
   2   0   7 1519.20   24.70
  -2   0  -7 1493.30   42.10
   2   0   8  212.80    3.50
  -2   0  -8  201.80    5.60
   2   0   9   34.90    0.90
  -2   0  -9   34.20    1.50
   2   0  10  336.90    6.40
  -2   0 -10  327.00    9.00
   2   0  11  141.60    3.70
  -2   0 -11  138.60    4.20
   2   0  12  196.20    5.70
  -2   0 -12  182.00    6.10
   2   0  13  255.70    7.20
  -2   0 -13  243.90    7.60
   2   0  14  150.60    6.30
  -2   0 -14  150.10    8.00
   2   0  15   63.50    5.00
  -2   0 -15   62.70    3.00
   2   0  16   11.10    1.50
  -2   0 -16   14.40    1.60
   2   0  17  202.60   10.20
  -2   0 -17  207.50    7.30
   2   0  18   89.30    4.70
  -2   0 -18   94.20    4.10
   2   0  19    5.80    1.80
  -2   0 -19    4.80    1.50
   2   0  20   62.20    3.60
  -2   0 -20   68.10    4.60
   2   0  21   41.50    3.20
  -2   0 -21   43.40    5.90
   2   0  22   49.30    3.20
  -2   0 -22   50.40    6.70
   2   0  23   52.90    3.70
  -2   0 -23   53.90    7.00
   2   0  24    5.90    1.90
  -2   0 -24    1.80    3.00
   2   0  25    2.50    1.50
   2   0  26    6.10    2.20
   2   0  27   15.20    3.30
   2   0  28    1.70    3.70
  -3   2  28   14.00    4.90
  -3   2  27   34.40    4.70
  -3   2  26  176.10   12.40
   3  -2 -25   -2.00    2.80
  -3   2  25    2.20    1.80
   3  -2 -24   27.00    6.60
  -3   2  24   33.80    3.40
   3  -2 -23   -1.50    2.60
  -3   2  23    1.10    1.40
   3  -2 -22  393.30   27.90
  -3   2  22  387.20   19.10
   3  -2 -21    4.40    1.70
  -3   2  21    4.00    1.30
   3  -2 -20  160.20    9.00
  -3   2  20  153.40    8.00
   3  -2 -19    3.70    1.70
  -3   2  19    5.70    1.80
   3  -2 -18  223.30    8.00
  -3   2  18  209.90    9.70
   3  -2 -17  381.70   13.50
  -3   2  17  388.40   13.40
   3  -2 -16   20.20    1.40
  -3   2  16   20.80    1.80
   3  -2 -15    7.90    0.90
  -3   2  15    8.90    1.20
   3  -2 -14  865.40   26.00
  -3   2  14  841.10   29.50
   3  -2 -13  214.60    5.80
  -3   2  13  213.00    6.40
   3  -2 -12  472.10   12.00
  -3   2  12  490.60   10.60
   3  -2 -11  200.90    6.80
  -3   2  11  199.20    5.00
   3  -2 -10  327.20    9.40
  -3   2  10  336.60    8.00
   3  -2  -9   17.30    0.80
  -3   2   9   16.90    0.70
   3  -2  -8   30.50    0.90
  -3   2   8   30.10    0.90
   3  -2  -7  250.40    5.70
  -3   2   7  254.50    4.80
   3  -2  -6 1250.00   28.90
  -3   2   6 1261.40   22.40
   3  -2  -5  135.80    3.40
  -3   2   5  135.50    2.80
   3  -2  -4 3323.60   88.50
  -3   2   4 3178.30   56.80
   3  -2  -3 2659.30   57.30
  -3   2   3 2689.10   59.10
   3  -2  -2   40.30    1.00
  -3   2   2   40.30    0.80
   3  -2  -1  224.30    4.30
  -3   2   1  226.80    5.00
   3  -2   0 2654.00   73.60
  -3   2   0 2567.30   60.50
   3  -2   1    6.60    0.30
  -3   2  -1    7.00    0.20
   3  -2   2   13.80    0.40
  -3   2  -2   14.10    0.40
   3  -2   3 1560.30   36.70
  -3   2  -3 1495.50   32.10
   3  -2   4 2069.50   45.00
  -3   2  -4 1966.80   36.40
   3  -2   5    1.90    0.30
  -3   2  -5    1.70    0.20
   3  -2   6  448.70    8.70
  -3   2  -6  442.10    8.70
   3  -2   7  392.30    8.10
  -3   2  -7  393.90    7.20
   3  -2   8 2395.30   44.60
  -3   2  -8 2406.40   46.10
   3  -2   9   36.50    1.20
  -3   2  -9   36.70    1.10
   3  -2  10  664.40   15.50
  -3   2 -10  666.50   12.70
   3  -2  11  218.20    5.60
  -3   2 -11  210.60    4.90
   3  -2  12  246.70    8.20
  -3   2 -12  231.20    5.80
   3  -2  13  549.90   12.30
  -3   2 -13  538.60   10.90
   3  -2  14   10.90    1.30
  -3   2 -14   14.20    1.00
   3  -2  15   11.90    1.50
  -3   2 -15    9.70    1.00
   3  -2  16  428.10   16.10
  -3   2 -16  424.20   12.30
   3  -2  17  150.70    8.90
  -3   2 -17  168.40    5.40
   3  -2  18  423.30   30.50
  -3   2 -18  472.60   15.00
   3  -2  19    2.80    1.20
  -3   2 -19    3.30    1.80
   3  -2  20   19.30    2.00
  -3   2 -20   19.20    2.40
   3  -2  21   25.50    2.60
  -3   2 -21   28.80    5.40
   3  -2  22   74.50    4.50
  -3   2 -22   93.70   10.60
   3  -2  23    0.80    1.30
  -3   2 -23    2.40    3.50
   3  -2  24   76.30    5.50
   3  -2  25    4.00    2.10
   3  -2  26  238.90   13.20
   3  -2  27   45.80    5.00
   3  -2  28    1.20    5.60
  -3   1  28   11.90    3.50
  -3   1  27   34.90    4.30
  -3   1  26  158.70   11.90
  -3   1  25   -2.00    2.00
   3  -1 -24   28.10    6.70
  -3   1  24   37.50    3.90
   3  -1 -23    1.40    2.10
  -3   1  23    1.90    1.60
   3  -1 -22  377.50   46.80
  -3   1  22  370.70   22.40
   3  -1 -21    6.20    3.10
  -3   1  21    5.20    1.40
   3  -1 -20  154.80    7.50
  -3   1  20  137.10    5.30
   3  -1 -19    4.70    1.00
  -3   1  19    3.80    1.50
   3  -1 -18  222.60    8.00
  -3   1  18  206.40    9.30
   3  -1 -17  385.70   12.60
  -3   1  17  374.50   13.20
   3  -1 -16   21.90    1.30
  -3   1  16   20.60    2.10
   3  -1 -15    7.60    0.80
  -3   1  15    7.20    1.40
   3  -1 -14  861.90   19.40
  -3   1  14  851.40   28.80
   3  -1 -13  211.50    5.00
  -3   1  13  212.50    6.10
   3  -1 -12  463.60    9.50
  -3   1  12  482.70   11.50
   3  -1 -11  191.50    4.20
  -3   1  11  199.50    4.60
   3  -1 -10  316.10    6.40
  -3   1  10  327.60    8.40
   3  -1  -9   16.80    0.90
  -3   1   9   17.00    0.80
   3  -1  -8   28.40    1.10
  -3   1   8   29.40    1.10
   3  -1  -7  250.20    5.70
  -3   1   7  257.90    5.50
   3  -1  -6 1255.50   29.60
  -3   1   6 1271.00   25.70
   3  -1  -5  132.60    3.00
  -3   1   5  139.40    3.00
   3  -1  -4 3213.70   72.70
  -3   1   4 3277.00   72.60
   3  -1  -3 2541.10   50.20
  -3   1   3 2681.00   56.30
   3  -1  -2   39.10    0.90
  -3   1   2   41.50    1.00
   3  -1  -1  217.70    4.70
  -3   1   1  222.40    4.80
   3  -1   0 2632.60   75.20
  -3   1   0 2564.10   61.50
   3  -1   1    7.20    0.30
  -3   1  -1    6.70    0.40
   3  -1   2   14.00    0.40
  -3   1  -2   14.30    0.40
   3  -1   3 1483.90   30.50
  -3   1  -3 1542.00   38.40
   3  -1   4 1970.90   44.20
  -3   1  -4 2058.40   48.30
   3  -1   5    1.90    0.20
  -3   1  -5    2.40    0.30
   3  -1   6  446.10    9.10
  -3   1  -6  446.40   12.90
   3  -1   7  398.60    6.80
  -3   1  -7  405.20    9.40
   3  -1   8 2442.50   42.20
  -3   1  -8 2451.20   49.10
   3  -1   9   37.90    1.00
  -3   1  -9   39.10    1.30
   3  -1  10  687.10   11.40
  -3   1 -10  658.50   19.50
   3  -1  11  218.50    4.30
  -3   1 -11  215.70    6.60
   3  -1  12  230.70    7.40
  -3   1 -12  233.80    7.10
   3  -1  13  536.40   20.90
  -3   1 -13  547.30   18.30
   3  -1  14   13.40    1.20
  -3   1 -14   15.70    1.50
   3  -1  15   11.40    1.50
  -3   1 -15   10.60    1.20
   3  -1  16  420.50   16.90
  -3   1 -16  410.90   12.20
   3  -1  17  160.70    7.30
  -3   1 -17  164.00    6.90
   3  -1  18  426.90   20.70
  -3   1 -18  449.20   15.70
   3  -1  19    2.20    1.30
  -3   1 -19    2.50    1.90
   3  -1  20   19.70    2.30
  -3   1 -20   21.10    2.90
   3  -1  21   25.80    2.50
  -3   1 -21   25.80    3.50
   3  -1  22   81.30    4.70
  -3   1 -22   73.70    8.50
   3  -1  23    0.60    1.60
  -3   1 -23    5.10    3.10
   3  -1  24   65.60    5.80
  -3   1 -24   82.10   12.90
   3  -1  25    2.70    1.80
  -3   1 -25    7.10    4.50
   3  -1  26  211.50   21.60
   3  -1  27   43.40    5.60
   3  -1  28   -1.00    5.30
  -3   0  27    4.80    2.40
  -3   0  26   -1.50    2.40
  -3   0  25    2.50    2.10
  -3   0  24   48.50    4.30
  -3   0  23    0.00    1.60
   3   0 -22    3.00    3.40
  -3   0  22    1.30    1.20
   3   0 -21   -0.50    1.50
  -3   0  21    1.00    1.20
   3   0 -20  211.80   13.20
  -3   0  20  217.60   10.60
   3   0 -19    9.50    2.10
  -3   0  19    5.70    1.40
   3   0 -18   10.20    1.00
  -3   0  18    7.90    1.50
   3   0 -17   42.70    1.70
  -3   0  17   40.30    2.30
   3   0 -16   20.70    1.20
  -3   0  16   13.50    2.80
   3   0 -15  259.70    6.60
  -3   0  15  245.50   12.90
   3   0 -14   14.00    0.80
  -3   0  14   11.50    1.40
   3   0 -13   33.70    1.10
  -3   0  13   35.30    1.70
   3   0 -12  152.40    3.80
  -3   0  12  150.90    5.10
   3   0 -11    7.40    0.60
  -3   0  11    6.90    0.70
   3   0 -10  918.30   19.80
  -3   0  10  963.50   23.80
   3   0  -9   16.80    0.80
  -3   0   9   15.90    0.80
   3   0  -8   19.30    0.80
  -3   0   8   20.20    0.90
   3   0  -7    4.60    0.40
  -3   0   7    4.80    0.50
   3   0  -6  469.50    9.30
  -3   0   6  480.30    9.20
   3   0  -5   36.30    1.00
  -3   0   5   35.60    0.90
   3   0  -4  621.60   11.80
  -3   0   4  642.30   14.10
   3   0  -3   28.00    0.70
  -3   0   3   29.10    0.70
   3   0  -2  506.10    9.70
  -3   0   2  503.70   10.20
   3   0  -1  538.60    9.70
  -3   0   1  527.40   12.20
   3   0   0  193.90    4.10
  -3   0   0  191.00    4.00
   3   0   1  529.70   11.80
  -3   0  -1  526.90   10.10
   3   0   2  503.90   10.80
  -3   0  -2  498.20   10.30
   3   0   3   28.80    0.90
  -3   0  -3   28.70    0.90
   3   0   4  644.40   15.80
  -3   0  -4  637.10   12.80
   3   0   5   37.30    0.90
  -3   0  -5   36.10    0.90
   3   0   6  476.80    8.80
  -3   0  -6  481.20    9.70
   3   0   7    5.00    0.30
  -3   0  -7    4.20    0.40
   3   0   8   21.00    0.70
  -3   0  -8   20.80    0.90
   3   0   9   17.20    0.60
  -3   0  -9   18.40    1.00
   3   0  10  975.70   21.60
  -3   0 -10  935.70   26.30
   3   0  11    7.80    0.60
  -3   0 -11    7.60    0.90
   3   0  12  158.70    3.90
  -3   0 -12  152.30    5.30
   3   0  13   35.00    1.50
  -3   0 -13   33.30    1.70
   3   0  14   14.00    1.30
  -3   0 -14   12.80    1.30
   3   0  15  250.30   10.40
  -3   0 -15  257.30   10.60
   3   0  16   16.40    1.90
  -3   0 -16   16.00    1.70
   3   0  17   37.30    2.80
  -3   0 -17   38.00    2.60
   3   0  18   11.50    2.00
  -3   0 -18    9.60    1.40
   3   0  19    7.10    1.60
  -3   0 -19    4.90    1.90
   3   0  20  206.30   12.70
  -3   0 -20  217.40   14.10
   3   0  21   -1.50    1.30
  -3   0 -21    0.20    1.30
   3   0  22   -0.60    1.10
  -3   0 -22    5.50    1.80
   3   0  23    0.30    1.30
  -3   0 -23   -0.70    1.80
   3   0  24   46.20    4.60
  -3   0 -24   56.60    8.30
   3   0  25    3.00    2.00
  -3   0 -25   -2.20    2.30
   3   0  26    0.90    2.10
  -3   0 -26   -1.90    5.10
   3   0  27    1.40    2.40
   4  -3 -27   18.40    6.70
  -4   3  27   13.50    3.00
   4  -3 -26   85.30   13.70
  -4   3  26   82.40    7.20
   4  -3 -25    4.90    4.20
  -4   3  25    5.50    2.10
   4  -3 -24   26.80    4.40
  -4   3  24   20.30    3.10
   4  -3 -23  106.50    9.20
  -4   3  23   91.40    6.80
   4  -3 -22   13.00    2.90
  -4   3  22   11.10    2.60
   4  -3 -21   14.00    2.50
  -4   3  21   14.30    2.60
   4  -3 -20    0.60    1.90
  -4   3  20    1.10    1.20
   4  -3 -19    2.70    1.60
  -4   3  19    5.80    1.80
   4  -3 -18  169.80    4.70
  -4   3  18  162.90    6.80
   4  -3 -17  220.80    6.60
  -4   3  17  225.10   12.10
   4  -3 -16   10.30    0.70
  -4   3  16    9.40    1.50
   4  -3 -15   26.50    1.00
  -4   3  15   23.90    2.70
   4  -3 -14  699.70   15.10
  -4   3  14  675.20   37.10
   4  -3 -13  145.10    3.40
  -4   3  13  139.40    4.60
   4  -3 -12  394.00   10.10
  -4   3  12  394.00    8.80
   4  -3 -11  248.30    6.60
  -4   3  11  247.10    5.60
   4  -3 -10  508.40   11.70
  -4   3  10  527.00   11.10
   4  -3  -9  239.40    5.40
  -4   3   9  240.90    5.30
   4  -3  -8   13.30    0.70
  -4   3   8   12.60    0.60
   4  -3  -7 1083.00   24.80
  -4   3   7 1131.40   21.20
   4  -3  -6    5.60    0.40
  -4   3   6    5.10    0.40
   4  -3  -5   69.90    1.50
  -4   3   5   71.30    1.50
   4  -3  -4  193.80    4.00
  -4   3   4  198.40    3.50
   4  -3  -3  628.20   13.90
  -4   3   3  643.10   12.20
   4  -3  -2  215.90    4.10
  -4   3   2  211.90    4.70
   4  -3  -1   74.50    1.60
  -4   3   1   73.40    1.70
   4  -3   0 1017.80   19.80
  -4   3   0 1025.00   20.20
   4  -3   1   85.20    1.90
  -4   3  -1   86.10    1.70
   4  -3   2  856.70   21.60
  -4   3  -2  842.70   14.20
   4  -3   3  845.50   18.40
  -4   3  -3  832.80   14.00
   4  -3   4 1914.60   42.60
  -4   3  -4 1839.60   29.20
   4  -3   5   30.10    0.80
  -4   3  -5   30.40    0.80
   4  -3   6  152.60    3.30
  -4   3  -6  148.40    3.10
   4  -3   7 1923.80   36.20
  -4   3  -7 1829.10   34.10
   4  -3   8  157.60    3.60
  -4   3  -8  148.40    3.30
   4  -3   9    4.80    0.40
  -4   3  -9    5.80    0.60
   4  -3  10   21.50    1.10
  -4   3 -10   20.80    1.00
   4  -3  11    1.50    0.50
  -4   3 -11    2.80    0.60
   4  -3  12  259.40    8.80
  -4   3 -12  254.10    6.80
   4  -3  13  250.90    8.50
  -4   3 -13  271.60    7.00
   4  -3  14    9.70    1.20
  -4   3 -14   11.70    1.10
   4  -3  15    8.20    1.30
  -4   3 -15    8.50    0.90
   4  -3  16  432.00   20.30
  -4   3 -16  455.60   15.70
   4  -3  17  121.60    6.70
  -4   3 -17  134.90    5.90
   4  -3  18  273.70   16.50
  -4   3 -18  293.40   11.90
   4  -3  19   17.80    2.40
  -4   3 -19   16.50    2.00
   4  -3  20   72.90    4.60
  -4   3 -20   85.10    6.00
   4  -3  21  108.40    6.30
  -4   3 -21  101.20    9.70
   4  -3  22    2.90    1.50
  -4   3 -22   -2.30    3.00
   4  -3  23   35.40    3.80
  -4   3 -23   36.70    5.80
   4  -3  24    4.60    2.20
  -4   3 -24    2.90    3.30
   4  -3  25    2.10    2.00
   4  -3  26   37.20    4.30
   4  -3  27    9.60    3.00
  -4   2  27   -1.80    2.80
   4  -2 -26  126.80   23.10
  -4   2  26  134.10   11.70
   4  -2 -25   -1.50    4.80
  -4   2  25   -1.90    1.70
   4  -2 -24   14.30    5.30
  -4   2  24   12.80    2.60
   4  -2 -23    4.00    3.90
  -4   2  23    0.30    1.80
   4  -2 -22  185.70    9.90
  -4   2  22  155.00    9.90
   4  -2 -21   -2.80    2.00
  -4   2  21   -0.70    1.40
   4  -2 -20  747.40   34.20
  -4   2  20  709.10   53.20
   4  -2 -19    1.50    1.60
  -4   2  19    0.10    1.40
   4  -2 -18  405.10   18.00
  -4   2  18  388.80   14.80
   4  -2 -17    2.40    1.80
  -4   2  17    2.20    1.40
   4  -2 -16  308.90   12.50
  -4   2  16  300.00   12.40
   4  -2 -15    5.10    1.30
  -4   2  15    0.60    1.00
   4  -2 -14  124.20    5.10
  -4   2  14  114.70    5.30
   4  -2 -13    3.20    1.00
  -4   2  13    0.20    0.50
   4  -2 -12 1501.20   47.20
  -4   2  12 1540.30   43.80
   4  -2 -11    0.00    0.60
  -4   2  11   -0.40    0.40
   4  -2 -10  598.00   18.40
  -4   2  10  602.00   12.80
   4  -2  -9    1.00    0.40
  -4   2   9    0.10    0.30
   4  -2  -8  101.30    3.00
  -4   2   8  100.80    2.60
   4  -2  -7    0.60    0.30
  -4   2   7    0.50    0.30
   4  -2  -6 2574.50   53.80
  -4   2   6 2584.10   47.90
   4  -2  -5    1.20    0.30
  -4   2   5    0.70    0.20
  -4   2   4 6390.40  320.80
   4  -2  -3    0.80    0.30
  -4   2   3    1.30    0.20
   4  -2  -2  268.80    6.20
  -4   2   2  264.30    4.70
   4  -2  -1    0.20    0.20
  -4   2   1    0.70    0.10
   4  -2   0  297.90    6.40
  -4   2   0  294.30    5.60
   4  -2   1    0.40    0.20
  -4   2  -1    0.70    0.20
   4  -2   2 1383.70   42.50
  -4   2  -2 1373.10   27.30
   4  -2   3    1.00    0.10
  -4   2  -3    0.50    0.30
   4  -2   4  147.70    3.10
  -4   2  -4  148.80    2.90
   4  -2   5    1.10    0.20
  -4   2  -5   -0.10    0.30
   4  -2   6  305.10    5.50
  -4   2  -6  312.90    7.00
   4  -2   7    0.70    0.30
  -4   2  -7    0.90    0.40
   4  -2   8 1729.10   37.80
  -4   2  -8 1732.30   43.90
   4  -2   9    0.20    0.40
  -4   2  -9    0.50    0.40
   4  -2  10 3544.70   66.80
  -4   2 -10 3729.60   90.70
   4  -2  11    0.10    0.40
  -4   2 -11   -0.40    0.50
   4  -2  12  180.80    5.30
  -4   2 -12  192.90    5.70
   4  -2  13   -0.30    0.60
  -4   2 -13    1.20    0.70
   4  -2  14  506.90   18.00
  -4   2 -14  529.30   15.00
   4  -2  15    0.00    0.70
  -4   2 -15   -0.20    0.70
   4  -2  16  239.20   10.90
  -4   2 -16  263.50    8.20
   4  -2  17   -3.40    1.20
  -4   2 -17    0.60    1.00
   4  -2  18  623.80   24.40
  -4   2 -18  634.20   32.80
   4  -2  19   -0.30    1.10
  -4   2 -19    0.20    1.20
   4  -2  20  119.60    7.60
  -4   2 -20  117.40    8.10
   4  -2  21    1.20    1.30
  -4   2 -21   -0.60    1.50
   4  -2  22   58.60    3.90
  -4   2 -22   56.30    5.40
   4  -2  23    0.70    1.40
  -4   2 -23    0.30    2.50
   4  -2  24  333.30   26.80
  -4   2 -24  353.30   50.80
   4  -2  25    0.10    2.20
  -4   2 -25   -4.30    2.70
   4  -2  26  235.00   15.00
  -4   2 -26  251.00   34.10
   4  -2  27   -1.10    2.50
  -4   1  27   10.30    3.00
  -4   1  26   87.00    6.70
   4  -1 -25    4.70    3.90
  -4   1  25    1.80    2.30
   4  -1 -24   14.00    5.00
  -4   1  24   21.90    2.90
   4  -1 -23  105.60   10.70
  -4   1  23  107.80    6.40
   4  -1 -22   15.80    4.50
  -4   1  22   13.40    2.00
   4  -1 -21   15.30    3.00
  -4   1  21   13.50    2.10
   4  -1 -20    1.40    1.60
  -4   1  20    2.30    1.20
   4  -1 -19    5.70    1.70
  -4   1  19    4.50    1.40
   4  -1 -18  168.50    6.40
  -4   1  18  166.50    8.40
   4  -1 -17  219.10    8.90
  -4   1  17  216.70   10.80
   4  -1 -16    8.70    1.50
  -4   1  16    9.80    1.60
   4  -1 -15   25.70    1.80
  -4   1  15   25.50    2.10
   4  -1 -14  692.70   15.90
  -4   1  14  669.30   25.80
   4  -1 -13  147.20    4.80
  -4   1  13  139.80    5.90
   4  -1 -12  391.20   10.60
  -4   1  12  390.20   13.00
   4  -1 -11  236.40    5.80
  -4   1  11  248.30    8.00
   4  -1 -10  519.50   11.90
  -4   1  10  522.70   14.80
   4  -1  -9  225.30    5.70
  -4   1   9  245.30    6.10
   4  -1  -8   12.40    0.60
  -4   1   8   14.00    0.70
   4  -1  -7 1102.30   21.50
  -4   1   7 1103.80   22.10
   4  -1  -6    5.50    0.40
  -4   1   6    5.20    0.40
   4  -1  -5   68.80    1.50
  -4   1   5   72.60    1.50
   4  -1  -4  189.50    3.80
  -4   1   4  200.50    4.30
   4  -1  -3  618.70   10.70
  -4   1   3  632.40   12.70
   4  -1  -2  211.70    4.30
  -4   1   2  214.40    4.90
   4  -1  -1   73.70    1.60
  -4   1   1   75.00    1.90
   4  -1   0 1021.90   21.20
  -4   1   0 1015.50   19.60
   4  -1   1   88.20    1.80
  -4   1  -1   86.60    1.80
   4  -1   2  843.40   19.00
  -4   1  -2  829.90   17.80
   4  -1   3  825.40   15.00
  -4   1  -3  820.40   17.90
   4  -1   4 1831.00   35.40
  -4   1  -4 1841.60   42.60
   4  -1   5   28.70    0.70
  -4   1  -5   29.80    0.90
   4  -1   6  152.10    3.10
  -4   1  -6  155.50    3.40
   4  -1   7 1849.70   34.30
  -4   1  -7 1908.10   38.90
   4  -1   8  154.10    3.20
  -4   1  -8  155.20    3.60
   4  -1   9    5.20    0.40
  -4   1  -9    5.80    0.50
   4  -1  10   23.00    0.80
  -4   1 -10   19.90    0.90
   4  -1  11    2.10    0.40
  -4   1 -11    1.90    0.70
   4  -1  12  270.00    5.80
  -4   1 -12  261.00    9.10
   4  -1  13  257.50    8.60
  -4   1 -13  256.50    8.70
   4  -1  14   12.10    1.20
  -4   1 -14    9.10    1.20
   4  -1  15    7.00    1.10
  -4   1 -15    8.40    1.20
   4  -1  16  425.80   19.60
  -4   1 -16  439.40   18.70
   4  -1  17  128.80    5.50
  -4   1 -17  130.80    6.50
   4  -1  18  270.00   14.80
  -4   1 -18  292.40   10.80
   4  -1  19   16.00    2.10
  -4   1 -19   15.40    2.30
   4  -1  20   78.20    6.00
  -4   1 -20   76.10    6.10
   4  -1  21  114.00    7.00
  -4   1 -21  114.70    8.80
   4  -1  22    0.40    1.60
  -4   1 -22   -0.80    1.80
   4  -1  23   36.10    3.60
  -4   1 -23   36.60    5.00
   4  -1  24    1.70    1.70
  -4   1 -24    3.10    2.80
   4  -1  25    0.80    1.80
  -4   1 -25    6.40    5.30
   4  -1  26   37.50    4.80
  -4   1 -26   39.60   10.40
   4  -1  27    2.60    2.90
  -4   1 -27    9.50    3.60
  -4   0  27   13.50    3.10
  -4   0  26    1.90    2.20
  -4   0  25    2.40    1.90
  -4   0  24   12.30    2.60
   4   0 -23    2.00    2.80
  -4   0  23    6.70    2.00
   4   0 -22   82.80    6.50
  -4   0  22   76.30    5.80
   4   0 -21    5.70    2.20
  -4   0  21    8.90    1.70
   4   0 -20   85.10    7.60
  -4   0  20   75.20    5.20
   4   0 -19    4.30    1.30
  -4   0  19    5.70    1.30
   4   0 -18   73.70    3.50
  -4   0  18   71.40    3.60
   4   0 -17  199.30    6.50
  -4   0  17  191.70   12.10
   4   0 -16    0.70    0.80
  -4   0  16    0.50    1.40
   4   0 -15   15.40    1.40
  -4   0  15   15.50    2.70
   4   0 -14    1.00    0.90
  -4   0  14    1.30    1.10
   4   0 -13  281.10    8.00
  -4   0  13  280.50   13.30
   4   0 -12  278.20    7.10
  -4   0  12  268.50   10.50
   4   0 -11   10.00    0.70
  -4   0  11   11.80    0.90
   4   0 -10  559.60   11.20
  -4   0  10  591.90   13.50
   4   0  -9    0.70    0.40
  -4   0   9    0.60    0.50
   4   0  -8  315.80    6.10
  -4   0   8  324.10    8.60
   4   0  -7  559.50   12.40
  -4   0   7  575.20   10.90
   4   0  -6   97.00    2.10
  -4   0   6   99.80    2.10
   4   0  -5  166.50    3.40
  -4   0   5  166.50    3.70
   4   0  -4  327.40    5.70
  -4   0   4  333.70    6.80
   4   0  -3  650.30   11.50
  -4   0   3  659.50   12.20
   4   0  -2   84.00    1.70
  -4   0   2   84.30    2.20
   4   0  -1  250.50    5.00
  -4   0   1  244.00    5.60
   4   0   0  127.70    2.50
  -4   0   0  123.90    2.60
   4   0   1  248.00    4.80
  -4   0  -1  246.70    5.10
   4   0   2   86.10    2.00
  -4   0  -2   83.10    1.90
   4   0   3  661.90   14.50
  -4   0  -3  645.80   13.40
   4   0   4  325.30    6.70
  -4   0  -4  324.50    6.10
   4   0   5  169.80    3.80
  -4   0  -5  164.70    3.10
   4   0   6  102.90    2.20
  -4   0  -6  102.30    2.30
   4   0   7  575.90   10.60
  -4   0  -7  564.90   12.80
   4   0   8  326.90    6.40
  -4   0  -8  310.60    7.70
   4   0   9    0.80    0.40
  -4   0  -9    0.30    0.40
   4   0  10  590.50   12.50
  -4   0 -10  571.30   15.30
   4   0  11   12.60    0.70
  -4   0 -11   10.90    0.80
   4   0  12  277.00    7.40
  -4   0 -12  277.10    7.80
   4   0  13  295.80    7.60
  -4   0 -13  291.20    7.90
   4   0  14    1.00    0.80
  -4   0 -14    1.00    0.60
   4   0  15   15.20    1.80
  -4   0 -15   15.30    1.20
   4   0  16   -1.20    1.10
  -4   0 -16    0.60    0.60
   4   0  17  186.50   10.90
  -4   0 -17  201.30    8.70
   4   0  18   66.70    5.10
  -4   0 -18   70.00    3.60
   4   0  19    9.80    2.20
  -4   0 -19    6.30    1.10
   4   0  20   86.90    7.80
  -4   0 -20   77.90    5.50
   4   0  21   10.00    2.40
  -4   0 -21    9.60    2.60
   4   0  22   87.60    7.60
  -4   0 -22   87.00    8.50
   4   0  23    8.30    2.30
  -4   0 -23   11.50    3.10
   4   0  24    4.10    1.80
  -4   0 -24   10.00    2.90
   4   0  25    4.90    2.00
  -4   0 -25    0.80    2.40
   4   0  26    2.10    2.10
  -4   0 -26    1.40    4.30
   4   0  27   16.80    3.60
  -4   0 -27   17.40    8.50
   5  -4 -26   -1.80    5.10
  -5   4  26   -0.30    2.10
   5  -4 -25    4.60    3.50
  -5   4  25    0.90    2.50
   5  -4 -24    6.60    3.20
  -5   4  24    1.80    2.10
   5  -4 -23    9.80    3.20
  -5   4  23   12.20    2.70
   5  -4 -22  131.60   10.40
  -5   4  22  120.80    8.60
   5  -4 -21    3.90    2.00
  -5   4  21    3.40    1.80
   5  -4 -20   37.40    4.00
  -5   4  20   39.80    4.20
   5  -4 -19   53.30    4.40
  -5   4  19   53.50    4.40
   5  -4 -18   31.60    3.20
  -5   4  18   38.20    3.10
   5  -4 -17   34.60    3.40
  -5   4  17   29.80    3.00
   5  -4 -16  160.70    8.90
  -5   4  16  148.80    9.30
   5  -4 -15   12.40    1.90
  -5   4  15    7.80    1.50
   5  -4 -14  893.10   36.00
  -5   4  14  875.80   38.10
   5  -4 -13   71.00    2.20
  -5   4  13   72.60    2.70
   5  -4 -12   32.10    1.30
  -5   4  12   32.30    1.40
   5  -4 -11   32.30    1.30
  -5   4  11   34.00    1.30
   5  -4 -10   18.10    1.00
  -5   4  10   18.20    0.90
   5  -4  -9    0.80    0.40
  -5   4   9    0.30    0.40
   5  -4  -8  367.70    8.10
  -5   4   8  371.40    8.00
   5  -4  -7   15.80    0.60
  -5   4   7   15.70    0.70
   5  -4  -6  256.50    5.80
  -5   4   6  252.60    5.50
   5  -4  -5    3.00    0.40
  -5   4   5    2.70    0.30
   5  -4  -4  144.90    2.90
  -5   4   4  142.20    2.80
   5  -4  -3  369.80    7.00
  -5   4   3  377.80    7.70
   5  -4  -2   10.20    0.50
  -5   4   2    9.70    0.40
   5  -4  -1  161.80    3.30
  -5   4   1  163.20    3.00
   5  -4   0 4689.60  114.30
  -5   4   0 4894.90  111.60
   5  -4   1  412.30    8.30
  -5   4  -1  420.90    8.00
   5  -4   2   56.20    1.90
  -5   4  -2   55.50    1.10
   5  -4   3  204.10    5.80
  -5   4  -3  204.90    3.40
   5  -4   4   40.40    1.20
  -5   4  -4   41.10    1.00
   5  -4   5   43.40    1.20
  -5   4  -5   43.40    1.10
   5  -4   6   12.70    0.60
  -5   4  -6   12.00    0.60
   5  -4   7   24.00    0.80
  -5   4  -7   23.00    0.80
   5  -4   8  284.40    6.60
  -5   4  -8  277.90    5.70
   5  -4   9   35.10    1.20
  -5   4  -9   36.10    1.20
   5  -4  10  319.10    7.60
  -5   4 -10  309.40    6.50
   5  -4  11  150.00    5.40
  -5   4 -11  153.10    4.00
   5  -4  12   37.70    2.10
  -5   4 -12   40.70    1.60
   5  -4  13   96.00    4.90
  -5   4 -13  100.90    3.00
   5  -4  14  553.40   21.70
  -5   4 -14  559.70   13.70
   5  -4  15   19.50    2.00
  -5   4 -15   21.00    1.50
   5  -4  16  234.20    9.40
  -5   4 -16  233.40    8.60
   5  -4  17   56.30    4.50
  -5   4 -17   46.70    3.00
   5  -4  18   42.90    3.70
  -5   4 -18   40.90    3.00
   5  -4  19    6.70    2.10
  -5   4 -19   13.80    1.80
   5  -4  20    0.10    1.20
  -5   4 -20   -0.20    1.30
   5  -4  21   -1.50    1.10
  -5   4 -21   -0.90    1.40
   5  -4  22  154.50   11.60
  -5   4 -22  162.50   22.90
   5  -4  23    1.70    1.90
  -5   4 -23    1.90    3.00
   5  -4  24   29.00    4.40
  -5   4 -24   39.10    8.20
   5  -4  25   -0.30    1.70
   5  -4  26    2.70    2.40
  -5   4 -26   -1.80    3.30
   5  -3 -26    8.50    6.00
  -5   3  26    8.60    2.70
   5  -3 -25   15.60    6.80
  -5   3  25   13.30    2.90
   5  -3 -24   45.50    6.10
  -5   3  24   39.10    4.30
   5  -3 -23    4.10    2.80
  -5   3  23    5.20    2.10
   5  -3 -22   15.30    2.90
  -5   3  22   20.10    3.60
   5  -3 -21   33.40    3.80
  -5   3  21   42.40    4.00
   5  -3 -20    3.60    1.90
  -5   3  20    0.90    1.40
   5  -3 -19    0.60    1.80
  -5   3  19   -0.10    1.10
   5  -3 -18   10.10    2.30
  -5   3  18    8.30    1.60
   5  -3 -17   82.60    5.90
  -5   3  17   89.80    5.10
   5  -3 -16   67.00    4.60
  -5   3  16   66.70    3.70
   5  -3 -15    4.00    1.60
  -5   3  15    3.50    1.10
   5  -3 -14  126.70    6.20
  -5   3  14  117.20    5.20
   5  -3 -13  184.70    7.40
  -5   3  13  179.50    6.10
   5  -3 -12  127.80    5.30
  -5   3  12  125.90    3.30
   5  -3 -11   40.40    1.90
  -5   3  11   39.30    1.30
   5  -3 -10  546.80   12.80
  -5   3  10  573.90   11.70
   5  -3  -9   57.00    1.80
  -5   3   9   58.30    1.70
   5  -3  -8   32.10    1.30
  -5   3   8   33.40    1.10
   5  -3  -7 1027.00   23.30
  -5   3   7 1037.50   20.50
   5  -3  -6    1.40    0.30
  -5   3   6    1.90    0.30
   5  -3  -5    6.30    0.40
  -5   3   5    5.50    0.30
   5  -3  -4   51.10    1.70
  -5   3   4   54.60    1.10
   5  -3  -3  396.40    9.10
  -5   3   3  387.70    7.50
   5  -3  -2    6.20    0.40
  -5   3   2    5.40    0.30
   5  -3  -1   55.70    1.30
  -5   3   1   52.10    1.10
   5  -3   0 1212.70   24.50
  -5   3   0 1200.70   20.50
   5  -3   1   73.50    1.80
  -5   3  -1   74.00    1.90
   5  -3   2  196.90    6.40
  -5   3  -2  192.90    3.50
   5  -3   3  262.10    5.70
  -5   3  -3  255.60    4.20
   5  -3   4  398.90    8.10
  -5   3  -4  398.00    6.20
   5  -3   5  428.20    8.80
  -5   3  -5  420.40    7.10
   5  -3   6  224.70    4.70
  -5   3  -6  223.20    3.90
   5  -3   7  447.80    8.40
  -5   3  -7  443.90    7.30
   5  -3   8   38.40    1.10
  -5   3  -8   36.90    1.20
   5  -3   9   84.80    2.00
  -5   3  -9   85.40    2.50
   5  -3  10    2.10    0.50
  -5   3 -10    2.00    0.50
   5  -3  11   87.40    2.50
  -5   3 -11   83.50    2.70
   5  -3  12    0.70    0.50
  -5   3 -12    0.90    0.80
   5  -3  13   59.40    2.60
  -5   3 -13   66.20    3.60
   5  -3  14  280.00    9.30
  -5   3 -14  292.20    9.10
   5  -3  15    9.10    1.20
  -5   3 -15   14.80    1.50
   5  -3  16   70.90    4.60
  -5   3 -16   73.90    4.60
   5  -3  17  160.10   10.40
  -5   3 -17  162.00    9.40
   5  -3  18   54.50    3.90
  -5   3 -18   49.40    4.00
   5  -3  19   53.80    4.00
  -5   3 -19   49.90    4.50
   5  -3  20   87.00    8.00
  -5   3 -20   92.90    7.10
   5  -3  21    2.30    1.80
  -5   3 -21    4.50    1.90
   5  -3  22   12.10    2.20
  -5   3 -22   15.90    3.00
   5  -3  23   42.40    4.80
  -5   3 -23   39.90    5.40
   5  -3  24    3.00    1.90
  -5   3 -24    0.30    3.30
   5  -3  25   -1.00    1.50
  -5   3 -25    3.00    3.60
   5  -3  26    0.80    2.70
  -5   3 -26    3.70    4.20
   5  -2 -26    6.60    4.90
  -5   2  26   17.10    3.30
   5  -2 -25   14.50    6.60
  -5   2  25   12.70    2.80
   5  -2 -24   38.20    9.30
  -5   2  24   51.50    5.20
   5  -2 -23    3.00    2.20
  -5   2  23    4.80    2.00
   5  -2 -22   15.90    2.90
  -5   2  22   20.80    3.50
   5  -2 -21   34.90    3.60
  -5   2  21   34.90    4.00
   5  -2 -20    1.50    2.00
  -5   2  20    2.10    1.70
   5  -2 -19    1.40    1.40
  -5   2  19    1.70    1.40
   5  -2 -18    7.40    1.90
  -5   2  18    8.30    1.90
   5  -2 -17   91.00    5.10
  -5   2  17   87.20    4.90
   5  -2 -16   68.90    4.40
  -5   2  16   66.10    4.50
   5  -2 -15    4.90    1.40
  -5   2  15    4.10    1.20
   5  -2 -14  132.80    6.80
  -5   2  14  121.70    5.50
   5  -2 -13  186.40    5.90
  -5   2  13  182.60    7.00
   5  -2 -12  125.60    4.20
  -5   2  12  125.30    4.40
   5  -2 -11   40.00    1.70
  -5   2  11   36.80    1.70
   5  -2 -10  548.70   12.00
  -5   2  10  562.40   12.30
   5  -2  -9   56.70    1.70
  -5   2   9   57.60    1.70
   5  -2  -8   29.90    1.10
  -5   2   8   31.60    1.00
   5  -2  -7 1000.50   20.10
  -5   2   7 1051.30   20.00
   5  -2  -6    0.60    0.30
  -5   2   6    1.10    0.20
   5  -2  -5    5.90    0.40
  -5   2   5    5.90    0.30
   5  -2  -4   53.80    1.50
  -5   2   4   54.40    1.10
   5  -2  -3  412.00    8.80
  -5   2   3  395.60    6.90
   5  -2  -2    5.50    0.40
  -5   2   2    5.60    0.20
   5  -2  -1   55.50    1.50
  -5   2   1   53.90    1.20
   5  -2   0 1225.00   23.30
  -5   2   0 1186.90   22.20
   5  -2   1   75.80    2.00
  -5   2  -1   74.20    1.90
   5  -2   2  193.80    5.30
  -5   2  -2  187.20    4.50
   5  -2   3  249.30    6.20
  -5   2  -3  249.60    5.60
   5  -2   4  402.60    7.60
  -5   2  -4  391.90    9.40
   5  -2   5  418.30    8.80
  -5   2  -5  430.90    8.70
   5  -2   6  216.30    4.30
  -5   2  -6  224.40    5.40
   5  -2   7  437.30    8.50
  -5   2  -7  448.70    9.50
   5  -2   8   38.20    1.10
  -5   2  -8   36.60    1.30
   5  -2   9   81.20    2.20
  -5   2  -9   82.60    2.30
   5  -2  10    1.10    0.40
  -5   2 -10    1.40    0.50
   5  -2  11   84.40    2.30
  -5   2 -11   88.10    2.70
   5  -2  12    0.60    0.50
  -5   2 -12    0.70    0.60
   5  -2  13   62.90    2.40
  -5   2 -13   70.70    3.00
   5  -2  14  281.20    9.50
  -5   2 -14  292.80   10.10
   5  -2  15   13.50    1.50
  -5   2 -15   16.00    1.60
   5  -2  16   76.30    4.30
  -5   2 -16   79.70    3.70
   5  -2  17  166.40    9.20
  -5   2 -17  163.10    7.60
   5  -2  18   44.80    4.10
  -5   2 -18   52.00    4.00
   5  -2  19   53.80    4.40
  -5   2 -19   66.30    4.60
   5  -2  20   88.70    7.40
  -5   2 -20   94.10    7.00
   5  -2  21    0.50    1.40
  -5   2 -21    0.70    1.60
   5  -2  22   14.20    2.70
  -5   2 -22   15.30    3.20
   5  -2  23   48.60    4.80
  -5   2 -23   35.80    5.00
   5  -2  24    2.90    1.80
  -5   2 -24   -1.20    2.50
   5  -2  25   -0.50    2.00
  -5   2 -25    2.60    4.10
   5  -2  26    0.20    2.20
  -5   2 -26   -2.80    5.70
   5  -1 -26    2.80    4.90
  -5   1  26   -1.80    1.80
   5  -1 -25    3.30    4.80
  -5   1  25   -0.80    2.00
   5  -1 -24    5.50    6.00
  -5   1  24    2.10    1.70
   5  -1 -23    5.50    4.20
  -5   1  23   12.70    2.40
   5  -1 -22  145.30   17.30
  -5   1  22  143.80    8.70
   5  -1 -21   -1.40    2.10
  -5   1  21   -0.70    1.30
   5  -1 -20   45.50    4.40
  -5   1  20   40.70    4.20
   5  -1 -19   57.40    3.60
  -5   1  19   56.40    5.00
   5  -1 -18   38.20    2.90
  -5   1  18   33.30    3.40
   5  -1 -17   34.00    2.50
  -5   1  17   34.00    3.30
   5  -1 -16  156.70    7.80
  -5   1  16  151.00    7.20
   5  -1 -15   10.90    1.60
  -5   1  15    9.40    1.40
   5  -1 -14  888.30   19.80
  -5   1  14  868.30   33.40
   5  -1 -13   73.10    3.00
  -5   1  13   72.80    3.80
   5  -1 -12   34.00    1.70
  -5   1  12   34.40    1.80
   5  -1 -11   34.70    1.30
  -5   1  11   33.30    1.60
   5  -1 -10   18.70    0.90
  -5   1  10   17.90    1.10
   5  -1  -9    0.30    0.40
  -5   1   9    0.50    0.40
   5  -1  -8  369.20    7.90
  -5   1   8  374.70    9.20
   5  -1  -7   14.30    0.70
  -5   1   7   15.60    0.70
   5  -1  -6  245.40    5.10
  -5   1   6  269.00    5.60
   5  -1  -5    2.30    0.30
  -5   1   5    2.30    0.40
   5  -1  -4  142.10    2.80
  -5   1   4  145.30    3.20
   5  -1  -3  373.50    6.90
  -5   1   3  388.80    8.90
   5  -1  -2   10.50    0.40
  -5   1   2    9.80    0.50
   5  -1  -1  164.70    3.30
  -5   1   1  162.70    3.80
   5  -1   0 5032.70  122.10
  -5   1   0 4766.50   99.50
   5  -1   1  425.60    8.30
  -5   1  -1  413.00    7.70
   5  -1   2   54.90    1.40
  -5   1  -2   54.00    1.20
   5  -1   3  199.60    4.00
  -5   1  -3  199.70    4.30
   5  -1   4   40.40    1.10
  -5   1  -4   39.50    1.40
   5  -1   5   41.30    1.10
  -5   1  -5   44.20    1.60
   5  -1   6   12.00    0.50
  -5   1  -6   11.50    0.40
   5  -1   7   21.60    0.80
  -5   1  -7   21.30    1.00
   5  -1   8  280.50    6.40
  -5   1  -8  283.10    6.40
   5  -1   9   34.60    1.10
  -5   1  -9   33.00    1.40
   5  -1  10  314.20    6.90
  -5   1 -10  315.40    8.60
   5  -1  11  154.60    3.60
  -5   1 -11  153.60    4.60
   5  -1  12   39.50    1.60
  -5   1 -12   42.10    1.80
   5  -1  13  101.00    3.10
  -5   1 -13  103.80    3.40
   5  -1  14  555.90   16.80
  -5   1 -14  567.90   15.40
   5  -1  15   17.20    1.60
  -5   1 -15   20.80    1.50
   5  -1  16  223.40   10.30
  -5   1 -16  226.30    8.50
   5  -1  17   50.40    3.80
  -5   1 -17   48.30    2.70
   5  -1  18   43.10    3.80
  -5   1 -18   45.10    2.90
   5  -1  19   12.00    2.00
  -5   1 -19   17.20    1.70
   5  -1  20    0.90    1.40
  -5   1 -20    1.00    1.00
   5  -1  21    1.40    2.00
  -5   1 -21    2.50    1.80
   5  -1  22  157.60   10.70
  -5   1 -22  142.90   10.40
   5  -1  23    0.70    2.10
  -5   1 -23    0.80    2.90
   5  -1  24   37.20    5.20
  -5   1 -24   30.50    4.70
   5  -1  25    0.90    2.30
  -5   1 -25   -1.30    3.00
   5  -1  26   -0.60    2.00
  -5   1 -26   -4.30    4.00
   5   0 -26    4.80    4.30
  -5   0  26   -1.20    2.20
   5   0 -25   -5.10    4.30
  -5   0  25   -2.30    1.90
   5   0 -24   28.70    5.90
  -5   0  24   38.90    4.90
   5   0 -23   11.20    3.10
  -5   0  23   11.60    2.60
   5   0 -22  317.60   18.00
  -5   0  22  314.90   20.30
   5   0 -21   16.40    2.50
  -5   0  21   15.70    2.10
   5   0 -20  149.00   10.60
  -5   0  20  162.60    7.80
   5   0 -19   -1.40    1.10
  -5   0  19    1.20    1.10
   5   0 -18  255.00    7.40
  -5   0  18  246.50   11.60
   5   0 -17  130.40    4.10
  -5   0  17  133.50   11.10
   5   0 -16  243.40    7.20
  -5   0  16  239.60   17.40
   5   0 -15    5.70    0.90
  -5   0  15    4.80    1.70
   5   0 -14  424.20   12.30
  -5   0  14  420.00   26.30
   5   0 -13  194.30    4.90
  -5   0  13  180.80    7.80
   5   0 -12  943.10   21.60
  -5   0  12  958.00   35.70
   5   0 -11   46.50    1.70
  -5   0  11   46.60    2.30
   5   0 -10  699.30   14.60
  -5   0  10  740.50   19.70
   5   0  -9    5.90    0.60
  -5   0   9    4.90    0.60
   5   0  -8 1092.30   21.10
  -5   0   8 1111.90   24.90
   5   0  -7  563.40   12.70
  -5   0   7  587.20   13.10
   5   0  -6  316.90    5.60
  -5   0   6  319.90    6.70
   5   0  -5   19.50    0.70
  -5   0   5   18.70    0.70
   5   0  -4  141.10    2.80
  -5   0   4  141.90    3.00
   5   0  -3  604.00   11.00
  -5   0   3  605.30   13.40
   5   0  -2 1046.60   18.00
  -5   0   2 1035.70   22.40
   5   0  -1   53.80    1.20
  -5   0   1   52.40    1.60
   5   0   0 2306.20   40.70
  -5   0   0 2202.20   40.70
   5   0   1   53.40    1.30
  -5   0  -1   53.10    1.40
   5   0   2 1028.30   23.40
  -5   0  -2 1026.80   20.60
   5   0   3  602.50   15.30
  -5   0  -3  595.80   13.70
   5   0   4  142.30    3.50
  -5   0  -4  141.30    3.00
   5   0   5   19.60    0.90
  -5   0  -5   19.70    0.80
   5   0   6  320.60    6.50
  -5   0  -6  310.10    6.40
   5   0   7  589.40   13.10
  -5   0  -7  569.10   10.00
   5   0   8 1116.20   24.60
  -5   0  -8 1087.00   21.50
   5   0   9    5.30    0.50
  -5   0  -9    6.20    0.70
   5   0  10  715.40   18.00
  -5   0 -10  705.00   18.00
   5   0  11   47.80    1.60
  -5   0 -11   46.50    1.70
   5   0  12  960.20   27.70
  -5   0 -12  965.50   24.30
   5   0  13  189.20    6.30
  -5   0 -13  192.50    5.20
   5   0  14  442.10   12.30
  -5   0 -14  453.10   12.60
   5   0  15    4.30    1.40
  -5   0 -15    3.80    0.80
   5   0  16  236.80   12.90
  -5   0 -16  240.30    8.80
   5   0  17  121.80    7.80
  -5   0 -17  134.80    5.80
   5   0  18  234.60   15.40
  -5   0 -18  251.10   10.40
   5   0  19   -0.60    1.40
  -5   0 -19   -1.30    1.40
   5   0  20  148.50   11.50
  -5   0 -20  157.80    9.80
   5   0  21   21.80    3.00
  -5   0 -21   13.40    2.80
   5   0  22  301.50   27.10
  -5   0 -22  307.40   19.80
   5   0  23   12.60    3.30
  -5   0 -23   11.70    3.70
   5   0  24   42.40    6.00
  -5   0 -24   39.20    6.80
   5   0  25   -0.30    2.20
  -5   0 -25   -1.10    2.20
   5   0  26    3.40    2.00
  -5   0 -26    3.50    3.00
   6  -5 -25    7.70    4.10
  -6   5  25    3.50    2.50
   6  -5 -24   37.70    5.80
  -6   5  24   34.90    7.70
   6  -5 -23   11.70    3.20
  -6   5  23   14.60    3.40
   6  -5 -22  162.40   11.20
  -6   5  22  150.80   10.50
   6  -5 -21  126.30   11.20
  -6   5  21  131.70   12.10
   6  -5 -20  260.00   20.70
  -6   5  20  249.10   19.10
   6  -5 -19   61.60    5.70
  -6   5  19   82.70    5.80
   6  -5 -18    0.20    1.60
  -6   5  18    2.80    1.50
   6  -5 -17  156.80    8.80
  -6   5  17  154.80   11.60
   6  -5 -16   56.60    4.10
  -6   5  16   55.50    3.40
   6  -5 -15    1.90    1.40
  -6   5  15   -0.10    0.90
   6  -5 -14   62.40    2.90
  -6   5  14   56.00    3.00
   6  -5 -13  181.40    7.60
  -6   5  13  185.40    6.20
   6  -5 -12  155.90    4.80
  -6   5  12  151.80    5.20
   6  -5 -11    4.30    0.60
  -6   5  11    2.90    0.60
   6  -5 -10  448.90   11.90
  -6   5  10  486.30   13.00
   6  -5  -9    7.80    0.50
  -6   5   9    6.30    0.70
   6  -5  -8  580.90   12.70
  -6   5   8  613.40   14.70
   6  -5  -7 1140.80   25.50
  -6   5   7 1223.40   24.50
   6  -5  -6  705.70   15.20
  -6   5   6  730.40   15.60
   6  -5  -5  174.10    3.50
  -6   5   5  179.30    3.70
   6  -5  -4  468.50    9.50
  -6   5   4  487.90    9.20
   6  -5  -3  991.40   19.50
  -6   5   3 1035.60   23.60
   6  -5  -2  111.80    2.60
  -6   5   2  113.90    2.40
   6  -5  -1   79.50    1.90
  -6   5   1   81.00    1.70
   6  -5   0  242.20    5.00
  -6   5   0  249.50    5.30
   6  -5   1   20.80    0.80
  -6   5  -1   20.90    0.70
   6  -5   2  335.00    9.50
  -6   5  -2  332.80    5.80
   6  -5   3  381.50   10.90
  -6   5  -3  376.70    6.50
   6  -5   4  251.90    8.00
  -6   5  -4  256.70    4.50
   6  -5   5   92.60    2.50
  -6   5  -5   87.50    2.00
   6  -5   6  525.20   12.20
  -6   5  -6  531.30    9.40
   6  -5   7  457.20    9.50
  -6   5  -7  458.00    9.70
   6  -5   8  592.30   12.70
  -6   5  -8  567.20   12.10
   6  -5   9  308.00    8.20
  -6   5  -9  303.40    7.00
   6  -5  10  773.80   19.10
  -6   5 -10  773.00   17.50
   6  -5  11  549.00   22.10
  -6   5 -11  540.70   12.50
   6  -5  12   49.30    3.20
  -6   5 -12   50.50    1.90
   6  -5  13  166.00    9.60
  -6   5 -13  167.10    5.00
   6  -5  14   61.00    4.20
  -6   5 -14   62.60    2.60
   6  -5  15   27.20    3.80
  -6   5 -15   22.50    1.40
   6  -5  16   98.60    6.70
  -6   5 -16   92.60    4.10
   6  -5  17  146.10   12.30
  -6   5 -17  146.60    5.70
   6  -5  18   29.00    2.90
  -6   5 -18   21.30    1.80
   6  -5  19   10.30    2.30
  -6   5 -19    8.00    1.50
   6  -5  20  142.00   11.10
  -6   5 -20  158.40    7.00
   6  -5  21    0.50    1.40
  -6   5 -21   -1.70    1.50
   6  -5  22  134.90   10.00
  -6   5 -22  115.30   10.80
   6  -5  23   70.80    6.50
  -6   5 -23   68.50    8.70
   6  -5  24   68.90    6.00
  -6   5 -24   73.40    9.80
   6  -5  25   21.80    3.40
  -6   5 -25   20.70    5.40
   6  -4 -26   48.70    6.70
  -6   4  26   47.20    5.50
   6  -4 -25   -2.20    3.50
  -6   4  25    0.10    2.40
   6  -4 -24    1.90    2.80
  -6   4  24    0.90    2.30
   6  -4 -23    1.20    2.40
  -6   4  23    1.10    2.10
   6  -4 -22   20.20    3.70
  -6   4  22   19.50    3.10
   6  -4 -21    5.90    2.40
  -6   4  21    4.90    2.50
   6  -4 -20   86.20    7.30
  -6   4  20   88.90    7.10
   6  -4 -19   85.50    6.40
  -6   4  19   78.90    6.10
   6  -4 -18   54.20    4.60
  -6   4  18   45.90    4.00
   6  -4 -17   63.60    4.80
  -6   4  17   67.80    4.30
   6  -4 -16   92.10    5.50
  -6   4  16   86.00    5.60
   6  -4 -15    5.90    1.10
  -6   4  15    4.90    1.50
   6  -4 -14   20.90    1.70
  -6   4  14   23.90    1.80
   6  -4 -13  232.60    9.30
  -6   4  13  231.70    8.20
   6  -4 -12   89.00    3.40
  -6   4  12   91.40    3.20
   6  -4 -11  273.70    7.60
  -6   4  11  279.40    8.60
   6  -4 -10    3.80    0.60
  -6   4  10    5.60    0.60
   6  -4  -9    3.80    0.60
  -6   4   9    3.80    0.50
   6  -4  -8   21.20    1.10
  -6   4   8   21.70    0.90
   6  -4  -7    9.70    0.70
  -6   4   7    9.30    0.60
   6  -4  -6  830.90   21.80
  -6   4   6  862.40   15.80
   6  -4  -5  334.30    9.10
  -6   4   5  339.90    5.90
   6  -4  -4  772.70   17.80
  -6   4   4  782.30   14.50
   6  -4  -3  247.40    5.60
  -6   4   3  246.60    4.60
   6  -4  -2    8.30    0.60
  -6   4   2    8.80    0.30
   6  -4  -1   29.30    1.10
  -6   4   1   29.40    0.60
   6  -4   0  650.60   15.80
  -6   4   0  657.00   11.50
   6  -4   1  134.90    3.70
  -6   4  -1  136.50    2.80
   6  -4   2    1.10    0.20
  -6   4  -2    0.70    0.10
   6  -4   3 1571.50   35.50
  -6   4  -3 1521.40   25.20
   6  -4   4  280.10    7.10
  -6   4  -4  277.10    4.60
   6  -4   5   33.50    0.90
  -6   4  -5   31.80    0.80
   6  -4   6    5.10    0.40
  -6   4  -6    4.30    0.40
   6  -4   7  136.80    3.60
  -6   4  -7  138.10    2.60
   6  -4   8  310.60    7.90
  -6   4  -8  313.70    5.60
   6  -4   9   68.10    1.90
  -6   4  -9   67.90    1.90
   6  -4  10  512.10   13.20
  -6   4 -10  508.80   12.00
   6  -4  11   36.70    1.40
  -6   4 -11   37.50    1.80
   6  -4  12   28.40    1.30
  -6   4 -12   30.20    1.60
   6  -4  13   45.70    2.50
  -6   4 -13   49.00    2.20
   6  -4  14  188.80    6.50
  -6   4 -14  192.20    5.90
   6  -4  15    0.20    1.00
  -6   4 -15   -0.70    0.80
   6  -4  16    0.70    1.20
  -6   4 -16    0.10    1.00
   6  -4  17  241.20   10.10
  -6   4 -17  225.70   10.00
   6  -4  18   30.70    3.60
  -6   4 -18   33.70    2.90
   6  -4  19   17.30    2.60
  -6   4 -19   19.90    2.80
   6  -4  20   -0.10    1.40
  -6   4 -20    0.10    1.90
   6  -4  21   11.60    2.40
  -6   4 -21    9.40    2.00
   6  -4  22    5.20    2.30
  -6   4 -22    3.80    2.20
   6  -4  23    8.80    2.40
  -6   4 -23    7.80    2.10
   6  -4  24   62.00    6.40
  -6   4 -24   69.10    9.30
   6  -4  25   27.10    4.20
  -6   4 -25   21.90    4.90
   6  -4  26   33.10    5.80
  -6   4 -26   56.30    7.80
   6  -3 -26  150.20   26.90
  -6   3  26  151.70   12.90
   6  -3 -25   -3.90    2.70
  -6   3  25   -0.30    2.20
   6  -3 -24  150.10   10.10
  -6   3  24  168.00   12.60
   6  -3 -23   -1.70    1.40
  -6   3  23   -0.50    1.70
   6  -3 -22   15.80    2.60
  -6   3  22   16.10    3.10
   6  -3 -21   -0.20    1.50
  -6   3  21    0.50    1.80
   6  -3 -20  200.00   14.20
  -6   3  20  207.60   14.20
   6  -3 -19    2.80    1.80
  -6   3  19   -1.20    1.80
   6  -3 -18  177.70    9.60
  -6   3  18  191.00    9.40
   6  -3 -17    1.30    1.20
  -6   3  17    1.70    1.60
   6  -3 -16   36.40    2.60
  -6   3  16   35.50    2.90
   6  -3 -15   -0.20    0.90
  -6   3  15   -1.00    1.20
   6  -3 -14  527.30   18.30
  -6   3  14  496.10   21.70
   6  -3 -13    0.60    0.70
  -6   3  13   -0.20    0.80
   6  -3 -12   53.40    2.50
  -6   3  12   53.30    2.00
   6  -3 -11    0.70    0.50
  -6   3  11    0.70    0.60
   6  -3 -10 2203.00   60.70
  -6   3  10 2175.40   43.40
   6  -3  -9    0.80    0.50
  -6   3   9    0.70    0.40
   6  -3  -8 1181.70   28.30
  -6   3   8 1161.00   25.50
   6  -3  -7    0.90    0.40
  -6   3   7    0.40    0.40
   6  -3  -6  192.30    5.00
  -6   3   6  194.50    4.10
   6  -3  -5    0.60    0.40
  -6   3   5    0.70    0.20
   6  -3  -4    6.30    0.60
  -6   3   4    8.40    0.40
   6  -3  -3    0.30    0.30
  -6   3   3    0.50    0.20
   6  -3  -2   71.80    1.80
  -6   3   2   75.10    1.70
   6  -3  -1    1.00    0.30
  -6   3   1    1.00    0.10
   6  -3   0  299.60    6.30
  -6   3   0  301.50    6.80
   6  -3   1    0.40    0.30
  -6   3  -1    0.00    0.30
   6  -3   2   37.10    1.80
  -6   3  -2   39.10    1.20
   6  -3   3    2.00    0.70
  -6   3  -3    1.50    0.40
   6  -3   4 4127.00  121.50
  -6   3  -4 4061.30   91.60
   6  -3   5    0.90    0.10
  -6   3  -5    1.30    0.30
   6  -3   6 1490.10   28.30
  -6   3  -6 1442.60   29.10
   6  -3   7    0.10    0.30
  -6   3  -7    0.20    0.30
   6  -3   8   31.10    1.00
  -6   3  -8   30.40    1.10
   6  -3   9    0.30    0.40
  -6   3  -9    1.10    0.60
   6  -3  10  954.50   24.60
  -6   3 -10  974.60   22.50
   6  -3  11    0.20    0.40
  -6   3 -11   -0.60    0.60
   6  -3  12  397.30   11.20
  -6   3 -12  406.50   12.00
   6  -3  13   -0.60    0.60
  -6   3 -13   -0.40    0.80
   6  -3  14   19.30    1.70
  -6   3 -14   18.50    1.30
   6  -3  15    1.50    0.90
  -6   3 -15   -1.10    0.80
   6  -3  16  284.00   17.30
  -6   3 -16  295.60   11.00
   6  -3  17    0.30    1.00
  -6   3 -17   -0.70    1.00
   6  -3  18  200.80   11.60
  -6   3 -18  216.80    9.50
   6  -3  19    0.20    1.60
  -6   3 -19   -0.40    1.30
   6  -3  20  355.70   19.50
  -6   3 -20  385.40   20.80
   6  -3  21    0.60    2.10
  -6   3 -21   -0.20    1.40
   6  -3  22  136.10   15.30
  -6   3 -22  152.50    9.40
   6  -3  23    1.50    2.40
  -6   3 -23    0.20    2.10
   6  -3  24   45.60    4.40
  -6   3 -24   42.60    5.10
   6  -3  25    2.00    2.20
  -6   3 -25   -2.20    3.50
   6  -3  26   43.10    6.40
  -6   3 -26   50.70    7.40
   6  -2 -26   53.40    9.20
  -6   2  26   40.70    4.70
   6  -2 -25    2.30    2.70
  -6   2  25    0.50    2.30
   6  -2 -24    3.00    2.90
  -6   2  24    0.40    1.90
   6  -2 -23    0.20    2.00
  -6   2  23    8.00    2.60
   6  -2 -22   12.90    2.50
  -6   2  22   18.80    3.50
   6  -2 -21    3.50    1.80
  -6   2  21    7.00    2.00
   6  -2 -20   80.70    6.10
  -6   2  20   89.40    7.30
   6  -2 -19   90.00    6.60
  -6   2  19   91.70    5.50
   6  -2 -18   44.00    3.60
  -6   2  18   52.10    4.10
   6  -2 -17   59.90    3.60
  -6   2  17   65.50    4.70
   6  -2 -16   89.10    4.30
  -6   2  16   89.20    5.10
   6  -2 -15    3.10    1.00
  -6   2  15    2.50    1.20
   6  -2 -14   23.80    1.80
  -6   2  14   22.20    2.00
   6  -2 -13  237.80    6.80
  -6   2  13  234.30    8.60
   6  -2 -12   92.20    3.20
  -6   2  12   89.00    3.60
   6  -2 -11  270.10    7.00
  -6   2  11  282.50    7.80
   6  -2 -10    4.60    0.70
  -6   2  10    5.20    0.70
   6  -2  -9    4.00    0.60
  -6   2   9    3.60    0.50
   6  -2  -8   21.00    1.00
  -6   2   8   20.60    0.90
   6  -2  -7   10.00    0.70
  -6   2   7   10.60    0.60
   6  -2  -6  835.70   17.40
  -6   2   6  857.70   15.60
   6  -2  -5  323.80    7.10
  -6   2   5  336.80    6.00
   6  -2  -4  773.60   17.30
  -6   2   4  776.80   13.90
   6  -2  -3  252.30    6.00
  -6   2   3  243.80    4.60
   6  -2  -2    7.40    0.60
  -6   2   2    7.60    0.40
   6  -2  -1   29.00    1.00
  -6   2   1   29.40    0.70
   6  -2   0  674.80   14.30
  -6   2   0  661.70   14.80
   6  -2   1  138.70    3.90
  -6   2  -1  137.90    3.20
   6  -2   2    1.50    0.40
  -6   2  -2    1.10    0.40
   6  -2   3 1531.20   36.70
  -6   2  -3 1527.60   34.80
   6  -2   4  270.60    6.80
  -6   2  -4  272.90    7.10
   6  -2   5   33.40    0.80
  -6   2  -5   32.00    1.20
   6  -2   6    4.40    0.30
  -6   2  -6    4.10    0.60
   6  -2   7  134.90    2.90
  -6   2  -7  138.50    3.00
   6  -2   8  308.10    6.20
  -6   2  -8  312.10    7.00
   6  -2   9   70.30    2.00
  -6   2  -9   69.20    2.20
   6  -2  10  516.30   12.90
  -6   2 -10  526.40   12.50
   6  -2  11   38.90    1.50
  -6   2 -11   33.90    1.60
   6  -2  12   30.00    1.40
  -6   2 -12   27.80    1.60
   6  -2  13   48.00    2.20
  -6   2 -13   49.10    2.10
   6  -2  14  189.20    5.70
  -6   2 -14  188.80    6.40
   6  -2  15    2.30    1.10
  -6   2 -15    0.30    1.00
   6  -2  16   -1.50    1.00
  -6   2 -16    0.30    1.00
   6  -2  17  234.10   11.30
  -6   2 -17  246.20   12.80
   6  -2  18   32.80    3.50
  -6   2 -18   34.20    2.40
   6  -2  19   12.30    2.30
  -6   2 -19   18.80    2.30
   6  -2  20    0.00    1.30
  -6   2 -20   -0.70    1.30
   6  -2  21   12.20    2.70
  -6   2 -21    7.60    2.50
   6  -2  22    6.80    2.30
  -6   2 -22    6.50    3.30
   6  -2  23    4.70    2.40
  -6   2 -23    3.60    3.50
   6  -2  24   69.50    7.50
  -6   2 -24   73.00   10.30
   6  -2  25   26.80    3.70
  -6   2 -25   27.80    4.90
   6  -2  26   44.40    5.30
  -6   2 -26   46.20    6.70
   6  -1 -25    2.90    2.90
  -6   1  25    0.60    2.50
   6  -1 -24   35.30    5.80
  -6   1  24   38.80    4.70
   6  -1 -23   11.50    3.50
  -6   1  23   10.50    2.70
   6  -1 -22  142.60   13.00
  -6   1  22  139.40    9.10
   6  -1 -21  115.10    9.60
  -6   1  21  109.90    8.90
   6  -1 -20  267.50   14.10
  -6   1  20  278.70   14.70
   6  -1 -19   67.30    4.00
  -6   1  19   68.90    6.00
   6  -1 -18    4.40    1.30
  -6   1  18    2.50    2.00
   6  -1 -17  150.40    6.60
  -6   1  17  149.60    9.80
   6  -1 -16   56.60    2.60
  -6   1  16   57.10    4.20
   6  -1 -15    1.90    0.90
  -6   1  15    0.50    1.30
   6  -1 -14   59.00    2.20
  -6   1  14   57.90    3.40
   6  -1 -13  183.10    5.60
  -6   1  13  192.20   11.50
   6  -1 -12  154.00    4.40
  -6   1  12  142.10    7.10
   6  -1 -11    2.40    0.70
  -6   1  11    2.30    0.70
   6  -1 -10  472.10   11.80
  -6   1  10  473.60   17.40
   6  -1  -9    6.80    0.70
  -6   1   9    7.20    0.80
   6  -1  -8  586.50   12.80
  -6   1   8  625.20   13.80
   6  -1  -7 1168.60   25.20
  -6   1   7 1197.50   20.90
   6  -1  -6  693.70   13.90
  -6   1   6  737.00   15.80
   6  -1  -5  174.10    3.70
  -6   1   5  181.00    4.30
   6  -1  -4  474.90   10.20
  -6   1   4  480.60   10.10
   6  -1  -3 1010.50   21.10
  -6   1   3 1025.50   22.10
   6  -1  -2  113.00    2.40
  -6   1   2  115.30    2.90
   6  -1  -1   81.00    1.80
  -6   1   1   75.30    1.90
   6  -1   0  246.10    4.40
  -6   1   0  239.90    4.90
   6  -1   1   19.50    0.60
  -6   1  -1   21.40    0.70
   6  -1   2  333.70    6.90
  -6   1  -2  328.80    6.30
   6  -1   3  383.90    7.90
  -6   1  -3  369.80    8.60
   6  -1   4  250.00    4.70
  -6   1  -4  253.20    5.70
   6  -1   5   85.90    1.90
  -6   1  -5   86.00    2.60
   6  -1   6  524.70   10.60
  -6   1  -6  524.90   11.40
   6  -1   7  456.20    9.50
  -6   1  -7  440.90   10.50
   6  -1   8  573.90   12.50
  -6   1  -8  575.00   12.20
   6  -1   9  309.20    8.10
  -6   1  -9  310.10    6.60
   6  -1  10  770.60   17.80
  -6   1 -10  749.00   18.20
   6  -1  11  550.20   14.80
  -6   1 -11  533.30   13.40
   6  -1  12   46.60    1.80
  -6   1 -12   46.60    2.00
   6  -1  13  173.30    5.80
  -6   1 -13  170.10    5.70
   6  -1  14   61.90    3.00
  -6   1 -14   65.70    2.80
   6  -1  15   24.00    1.90
  -6   1 -15   29.10    2.10
   6  -1  16   97.80    5.40
  -6   1 -16   99.30    4.30
   6  -1  17  146.20    9.60
  -6   1 -17  149.90    7.80
   6  -1  18   23.60    2.60
  -6   1 -18   25.50    2.20
   6  -1  19    7.50    1.70
  -6   1 -19   12.30    2.50
   6  -1  20  146.80   12.40
  -6   1 -20  156.40    8.50
   6  -1  21   -0.70    1.60
  -6   1 -21    1.10    2.00
   6  -1  22  126.20   10.40
  -6   1 -22  115.20   12.50
   6  -1  23   72.10    9.30
  -6   1 -23   73.20    8.00
   6  -1  24   76.00    6.70
  -6   1 -24   79.60    9.40
   6  -1  25   19.30    4.30
  -6   1 -25   20.80    5.20
   6   0 -25    3.30    3.60
  -6   0  25    7.40    2.60
   6   0 -24    2.50    4.30
  -6   0  24    0.70    2.10
   6   0 -23   -1.50    2.40
  -6   0  23   -1.00    2.40
   6   0 -22  239.30   22.40
  -6   0  22  245.00   17.40
   6   0 -21    0.10    1.30
  -6   0  21   -2.20    1.80
   6   0 -20   -0.20    1.40
  -6   0  20   -1.20    1.50
   6   0 -19   39.30    3.40
  -6   0  19   40.00    3.50
   6   0 -18   37.80    2.30
  -6   0  18   39.70    4.00
   6   0 -17    6.10    1.20
  -6   0  17    9.90    2.90
   6   0 -16  276.30    9.40
  -6   0  16  271.00   24.20
   6   0 -15   18.00    1.30
  -6   0  15   15.30    3.30
   6   0 -14  707.50   19.00
  -6   0  14  670.50   47.80
   6   0 -13   17.40    1.20
  -6   0  13   11.50    1.60
   6   0 -12   81.20    2.90
  -6   0  12   75.40    4.60
   6   0 -11   99.60    3.20
  -6   0  11  100.20    3.70
   6   0 -10  117.40    3.50
  -6   0  10  118.70    4.50
   6   0  -9    3.50    0.60
  -6   0   9    2.60    0.60
   6   0  -8  896.10   18.60
  -6   0   8  912.60   20.80
   6   0  -7    7.50    0.60
  -6   0   7    7.00    0.50
   6   0  -6   74.80    1.90
  -6   0   6   75.60    2.60
   6   0  -5  112.40    2.40
  -6   0   5  116.10    3.50
   6   0  -4  268.90    5.20
  -6   0   4  275.00    6.70
   6   0  -3   53.00    1.40
  -6   0   3   53.70    1.80
   6   0  -2  210.40    4.10
  -6   0   2  202.90    5.30
   6   0  -1    1.00    0.30
  -6   0   1    1.40    0.40
   6   0   0 2849.40   54.80
  -6   0   0 2773.20   55.20
   6   0   1    0.90    0.30
  -6   0  -1    1.10    0.30
   6   0   2  203.60    4.30
  -6   0  -2  206.10    4.00
   6   0   3   54.50    1.90
  -6   0  -3   54.90    1.40
   6   0   4  277.90    6.40
  -6   0  -4  270.60    5.50
   6   0   5  113.40    2.80
  -6   0  -5  107.50    2.70
   6   0   6   75.80    2.40
  -6   0  -6   76.30    2.10
   6   0   7    6.50    0.50
  -6   0  -7    7.20    0.60
   6   0   8  940.00   19.60
  -6   0  -8  877.10   19.80
   6   0   9    3.40    0.50
  -6   0  -9    3.30    0.70
   6   0  10  117.20    3.40
  -6   0 -10  116.70    3.10
   6   0  11  103.50    3.30
  -6   0 -11   99.40    3.20
   6   0  12   75.30    2.80
  -6   0 -12   78.70    2.60
   6   0  13   14.50    1.40
  -6   0 -13   14.00    1.00
   6   0  14  689.00   26.40
  -6   0 -14  715.70   24.40
   6   0  15   16.50    1.70
  -6   0 -15   22.40    1.70
   6   0  16  252.70   17.50
  -6   0 -16  285.50   10.90
   6   0  17    9.00    1.90
  -6   0 -17    8.10    2.20
   6   0  18   35.30    3.50
  -6   0 -18   31.30    3.50
   6   0  19   37.20    3.40
  -6   0 -19   38.00    4.20
   6   0  20    1.10    1.40
  -6   0 -20    3.70    2.70
   6   0  21    1.20    1.70
  -6   0 -21    1.10    1.90
   6   0  22  240.40   19.30
  -6   0 -22  236.80   17.10
   6   0  23    2.50    1.80
  -6   0 -23   -0.30    2.70
   6   0  24    7.30    3.10
  -6   0 -24    5.20    2.70
   6   0  25    7.20    2.90
  -6   0 -25    4.90    3.40
   7  -6 -24   16.60    4.10
  -7   6  24   14.10    3.60
   7  -6 -23   31.70    5.90
  -7   6  23   35.30    4.90
   7  -6 -22   10.90    3.10
  -7   6  22    9.50    2.40
   7  -6 -21   12.50    3.30
  -7   6  21   10.20    2.70
   7  -6 -20   40.70    5.10
  -7   6  20   50.10    5.60
   7  -6 -19    6.80    2.50
  -7   6  19    2.30    1.70
   7  -6 -18    1.90    2.30
  -7   6  18    1.20    1.30
   7  -6 -17   31.80    2.70
  -7   6  17   34.50    4.10
   7  -6 -16   82.80    4.60
  -7   6  16   80.30    4.20
   7  -6 -15    2.20    0.90
  -7   6  15    2.60    1.10
   7  -6 -14   21.40    2.00
  -7   6  14   25.90    1.90
   7  -6 -13  334.80   11.50
  -7   6  13  336.30   15.50
   7  -6 -12   42.20    2.20
  -7   6  12   43.20    1.90
   7  -6 -11  127.50    3.60
  -7   6  11  124.70    4.90
   7  -6 -10  166.20    4.80
  -7   6  10  170.20    4.70
   7  -6  -9   10.30    0.90
  -7   6   9    9.70    0.80
   7  -6  -8   36.90    1.60
  -7   6   8   39.60    1.60
   7  -6  -7  560.10   14.00
  -7   6   7  576.70   14.40
   7  -6  -6   43.80    1.70
  -7   6   6   45.60    1.70
   7  -6  -5    2.80    0.60
  -7   6   5    1.80    0.40
   7  -6  -4    2.00    0.50
  -7   6   4    1.80    0.50
   7  -6  -3   94.30    2.50
  -7   6   3   93.80    1.90
   7  -6  -2   21.70    1.00
  -7   6   2   21.30    0.80
   7  -6  -1    4.10    0.50
  -7   6   1    4.20    0.30
   7  -6   0   27.90    1.00
  -7   6   0   27.40    0.80
   7  -6   1  251.50    6.60
  -7   6  -1  251.60    5.60
   7  -6   2   67.80    2.10
  -7   6  -2   67.00    1.70
   7  -6   3  772.30   19.90
  -7   6  -3  770.20   16.60
   7  -6   4  641.10   17.10
  -7   6  -4  633.30   13.20
   7  -6   5    0.40    0.50
  -7   6  -5    0.80    0.40
   7  -6   6  310.60    8.70
  -7   6  -6  317.90    6.50
   7  -6   7  553.90   14.80
  -7   6  -7  533.00   10.90
   7  -6   8   90.00    2.70
  -7   6  -8   91.20    2.30
   7  -6   9   11.70    0.80
  -7   6  -9   12.10    0.80
   7  -6  10   75.10    2.40
  -7   6 -10   80.20    2.50
   7  -6  11    8.80    1.10
  -7   6 -11   11.60    0.90
   7  -6  12    0.40    1.20
  -7   6 -12    0.00    0.60
   7  -6  13   56.70    6.00
  -7   6 -13   60.80    2.40
   7  -6  14   53.40    5.30
  -7   6 -14   52.70    2.60
   7  -6  15    3.40    1.10
  -7   6 -15    4.20    0.90
   7  -6  16   -0.80    1.10
  -7   6 -16   -0.20    0.90
   7  -6  17  246.20   21.20
  -7   6 -17  242.80    9.70
   7  -6  18   67.30    6.60
  -7   6 -18   75.80    4.30
   7  -6  19   21.40    3.00
  -7   6 -19   28.90    2.60
   7  -6  20   37.60    3.60
  -7   6 -20   41.40    3.40
   7  -6  21   13.70    2.40
  -7   6 -21   11.30    2.40
   7  -6  22    1.00    1.80
  -7   6 -22   -0.10    2.00
   7  -6  23    4.80    2.20
  -7   6 -23    3.70    3.00
   7  -6  24    6.90    3.10
  -7   6 -24    3.70    3.70
   7  -5 -25   -2.50    3.70
  -7   5  25   -4.70    3.20
   7  -5 -24   32.10    5.50
  -7   5  24   25.20    4.80
   7  -5 -23   -2.90    2.30
  -7   5  23    4.00    2.30
   7  -5 -22   -2.60    2.30
  -7   5  22    0.70    2.60
   7  -5 -21   12.90    3.40
  -7   5  21   19.50    3.60
   7  -5 -20   13.00    2.20
  -7   5  20   15.30    2.80
   7  -5 -19   78.10    6.00
  -7   5  19   78.70    8.00
   7  -5 -18   41.50    3.20
  -7   5  18   44.70    3.50
   7  -5 -17   -0.20    1.00
  -7   5  17    1.00    1.50
   7  -5 -16    4.40    1.20
  -7   5  16    7.00    1.50
   7  -5 -15  100.60    6.30
  -7   5  15  108.50    5.60
   7  -5 -14   92.90    4.80
  -7   5  14   91.80    4.70
   7  -5 -13   25.20    1.90
  -7   5  13   26.80    1.90
   7  -5 -12   -0.70    0.70
  -7   5  12    1.10    0.70
   7  -5 -11   11.70    1.10
  -7   5  11   13.00    1.20
   7  -5 -10  808.20   25.90
  -7   5  10  837.20   22.40
   7  -5  -9   18.50    1.60
  -7   5   9   15.40    1.10
   7  -5  -8    1.10    0.60
  -7   5   8    1.70    0.60
   7  -5  -7  122.30    4.00
  -7   5   7  121.60    3.40
   7  -5  -6   44.70    1.60
  -7   5   6   48.00    1.40
   7  -5  -5  298.80    8.40
  -7   5   5  308.40    6.30
   7  -5  -4  155.30    4.70
  -7   5   4  156.10    3.40
   7  -5  -3    7.50    0.70
  -7   5   3   10.20    0.40
   7  -5  -2  185.40    5.00
  -7   5   2  187.40    3.20
   7  -5  -1   56.00    1.80
  -7   5   1   57.40    1.00
   7  -5   0  328.40    8.70
  -7   5   0  335.90    6.30
   7  -5   1  127.90    4.00
  -7   5  -1  129.00    2.90
   7  -5   2   26.40    1.00
  -7   5  -2   26.00    0.70
   7  -5   3  114.70    3.20
  -7   5  -3  110.20    2.20
   7  -5   4  582.30   15.70
  -7   5  -4  565.90    9.90
   7  -5   5    1.90    0.30
  -7   5  -5    2.40    0.30
   7  -5   6  151.60    3.30
  -7   5  -6  146.30    3.00
   7  -5   7   36.30    1.20
  -7   5  -7   36.50    1.20
   7  -5   8    1.60    0.40
  -7   5  -8    2.30    0.40
   7  -5   9  106.40    2.70
  -7   5  -9  107.60    2.60
   7  -5  10  235.30    6.60
  -7   5 -10  239.30    4.90
   7  -5  11  125.10    3.70
  -7   5 -11  128.30    3.50
   7  -5  12  176.00    5.90
  -7   5 -12  180.50    5.00
   7  -5  13   -0.20    0.80
  -7   5 -13    1.30    0.90
   7  -5  14   68.30    4.10
  -7   5 -14   75.20    3.40
   7  -5  15  105.30    6.70
  -7   5 -15  106.20    4.10
   7  -5  16   24.60    2.50
  -7   5 -16   25.70    2.10
   7  -5  17   24.90    2.90
  -7   5 -17   20.10    2.10
   7  -5  18    3.20    1.80
  -7   5 -18    3.90    1.70
   7  -5  19    2.30    2.30
  -7   5 -19    1.40    1.30
   7  -5  20  167.60   12.10
  -7   5 -20  158.00   12.90
   7  -5  21   -1.80    1.60
  -7   5 -21    0.80    1.30
   7  -5  22   -2.60    1.40
  -7   5 -22   -0.50    1.40
   7  -5  23   18.40    3.20
  -7   5 -23   18.00    3.20
   7  -5  24    2.30    3.20
  -7   5 -24    0.40    2.60
   7  -5  25   20.90    5.30
  -7   5 -25   18.90    4.30
   7  -4 -25   -2.20    3.20
  -7   4  25   -0.50    2.40
   7  -4 -24   45.30    6.80
  -7   4  24   51.60    5.90
   7  -4 -23   20.70    4.70
  -7   4  23   24.00    4.50
   7  -4 -22   83.90    9.20
  -7   4  22   66.10    8.40
   7  -4 -21    7.60    2.00
  -7   4  21    6.80    2.30
   7  -4 -20   40.90    3.30
  -7   4  20   37.10    4.60
   7  -4 -19   13.80    2.10
  -7   4  19   11.50    2.10
   7  -4 -18  542.40   18.00
  -7   4  18  524.80   26.60
   7  -4 -17  142.20    7.50
  -7   4  17  144.20    8.30
   7  -4 -16  322.10   11.70
  -7   4  16  327.30   21.40
   7  -4 -15   94.10    4.90
  -7   4  15   85.90    5.20
   7  -4 -14    1.50    0.90
  -7   4  14    1.70    1.00
   7  -4 -13   14.60    1.60
  -7   4  13   13.90    1.30
   7  -4 -12  116.50    4.70
  -7   4  12  114.70    4.50
   7  -4 -11   24.20    1.70
  -7   4  11   22.80    1.40
   7  -4 -10  155.30    5.00
  -7   4  10  152.20    4.50
   7  -4  -9   17.10    1.10
  -7   4   9   15.40    1.00
   7  -4  -8 1083.40   29.90
  -7   4   8 1111.10   26.60
   7  -4  -7  518.80   19.80
  -7   4   7  545.60   12.10
   7  -4  -6   70.10    2.90
  -7   4   6   74.50    1.70
   7  -4  -5    3.00    0.80
  -7   4   5    1.80    0.30
   7  -4  -4 1613.30   37.20
  -7   4   4 1635.00   32.70
   7  -4  -3  545.90   13.20
  -7   4   3  550.00   11.40
   7  -4  -2  542.70   12.70
  -7   4   2  532.50    9.90
   7  -4  -1   19.60    0.90
  -7   4   1   22.00    0.90
   7  -4   0  755.50   18.40
  -7   4   0  754.70   16.50
   7  -4   1   50.40    2.10
  -7   4  -1   53.70    1.60
   7  -4   2  152.70    5.50
  -7   4  -2  149.30    3.80
   7  -4   3   80.60    3.50
  -7   4  -3   79.10    2.20
   7  -4   4  664.30   23.90
  -7   4  -4  676.60   14.10
   7  -4   5    0.90    0.40
  -7   4  -5    1.10    0.40
   7  -4   6  348.00    9.40
  -7   4  -6  339.60    7.10
   7  -4   7  677.90   13.20
  -7   4  -7  656.00   14.40
   7  -4   8  102.00    2.60
  -7   4  -8   99.70    3.00
   7  -4   9    0.50    0.40
  -7   4  -9    1.40    0.60
   7  -4  10  288.70    8.70
  -7   4 -10  295.50    7.80
   7  -4  11   86.90    2.60
  -7   4 -11   92.30    3.30
   7  -4  12  756.80   22.50
  -7   4 -12  781.30   20.90
   7  -4  13  193.30    6.90
  -7   4 -13  208.00    6.20
   7  -4  14  561.90   18.50
  -7   4 -14  579.80   19.40
   7  -4  15  100.00    6.60
  -7   4 -15  100.60    4.30
   7  -4  16   45.80    3.30
  -7   4 -16   37.80    2.30
   7  -4  17    7.00    1.70
  -7   4 -17    7.20    1.40
   7  -4  18  127.10    8.20
  -7   4 -18  125.80    5.70
   7  -4  19   -1.10    1.70
  -7   4 -19   -1.20    1.30
   7  -4  20   63.10    4.60
  -7   4 -20   55.30    3.50
   7  -4  21   27.30    3.40
  -7   4 -21   18.90    2.40
   7  -4  22  182.10   14.30
  -7   4 -22  162.00   11.40
   7  -4  23   20.20    4.10
  -7   4 -23   20.90    3.60
   7  -4  24   17.70    4.00
  -7   4 -24   20.00    3.80
   7  -4  25    3.80    3.70
  -7   4 -25   -2.20    3.00
   7  -3 -25    2.70    4.00
  -7   3  25    2.00    2.80
   7  -3 -24   44.40    6.40
  -7   3  24   47.60    6.80
   7  -3 -23   13.60    3.20
  -7   3  23   23.20    4.30
   7  -3 -22   69.10    5.60
  -7   3  22   70.30    9.00
   7  -3 -21    8.00    2.10
  -7   3  21    8.40    2.70
   7  -3 -20   40.60    4.00
  -7   3  20   36.30    4.40
   7  -3 -19   13.80    1.90
  -7   3  19   10.70    2.50
   7  -3 -18  534.30   20.50
  -7   3  18  552.00   27.80
   7  -3 -17  137.30    6.80
  -7   3  17  135.40    7.60
   7  -3 -16  329.10   12.40
  -7   3  16  313.00   20.30
   7  -3 -15   86.70    4.80
  -7   3  15   93.00    6.00
   7  -3 -14   -1.20    0.80
  -7   3  14   -1.10    0.90
   7  -3 -13   16.60    1.60
  -7   3  13   13.00    1.40
   7  -3 -12  117.90    5.40
  -7   3  12  115.50    4.00
   7  -3 -11   24.10    1.50
  -7   3  11   23.70    1.30
   7  -3 -10  152.50    5.50
  -7   3  10  150.90    4.70
   7  -3  -9   15.40    1.20
  -7   3   9   17.70    0.90
   7  -3  -8 1096.30   33.70
  -7   3   8 1098.60   23.80
   7  -3  -7  553.00   15.90
  -7   3   7  551.10   11.10
   7  -3  -6   73.10    2.80
  -7   3   6   73.30    1.90
   7  -3  -5    1.70    0.60
  -7   3   5    1.70    0.30
   7  -3  -4 1605.70   50.30
  -7   3   4 1629.50   29.90
   7  -3  -3  536.90   12.40
  -7   3   3  543.50   10.60
   7  -3  -2  546.40   14.50
  -7   3   2  537.50    9.10
   7  -3  -1   21.10    0.90
  -7   3   1   20.70    0.90
   7  -3   0  769.60   17.30
  -7   3   0  744.80   16.70
   7  -3   1   52.00    2.00
  -7   3  -1   52.00    1.60
   7  -3   2  149.50    5.90
  -7   3  -2  149.90    3.70
   7  -3   3   81.40    2.80
  -7   3  -3   80.00    2.20
   7  -3   4  676.30   19.10
  -7   3  -4  679.20   15.30
   7  -3   5    2.10    0.40
  -7   3  -5    0.70    0.50
   7  -3   6  339.20   10.70
  -7   3  -6  334.90    7.00
   7  -3   7  679.40   14.00
  -7   3  -7  662.90   14.30
   7  -3   8  101.00    2.50
  -7   3  -8  100.70    2.90
   7  -3   9    0.50    0.30
  -7   3  -9    1.10    0.50
   7  -3  10  288.70    8.70
  -7   3 -10  289.30    7.70
   7  -3  11   90.10    2.70
  -7   3 -11   90.50    3.20
   7  -3  12  770.10   18.70
  -7   3 -12  765.00   22.30
   7  -3  13  203.40    6.10
  -7   3 -13  196.00    6.00
   7  -3  14  559.50   19.50
  -7   3 -14  556.80   15.20
   7  -3  15   96.30    4.60
  -7   3 -15   95.80    3.90
   7  -3  16   34.50    3.50
  -7   3 -16   34.90    2.40
   7  -3  17    7.00    1.60
  -7   3 -17    6.60    1.40
   7  -3  18  120.10   10.10
  -7   3 -18  119.00    7.00
   7  -3  19    1.20    1.70
  -7   3 -19    0.30    1.20
   7  -3  20   62.80    5.80
  -7   3 -20   53.50    3.40
   7  -3  21   18.50    3.10
  -7   3 -21   14.10    2.80
   7  -3  22  162.20   13.80
  -7   3 -22  157.60   13.40
   7  -3  23   20.50    3.50
  -7   3 -23   15.70    3.40
   7  -3  24   19.60    6.00
  -7   3 -24   15.60    3.40
   7  -3  25    2.60    4.80
  -7   3 -25    5.50    3.30
   7  -2 -25    4.40    5.70
  -7   2  25   -0.40    2.20
   7  -2 -24   32.90    6.20
  -7   2  24   30.20    4.20
   7  -2 -23    1.50    2.60
  -7   2  23    2.10    2.20
   7  -2 -22    1.60    1.90
  -7   2  22    1.60    2.70
   7  -2 -21   19.40    2.60
  -7   2  21   14.60    3.00
   7  -2 -20   19.40    2.50
  -7   2  20   16.60    3.10
   7  -2 -19   76.10    6.10
  -7   2  19   81.40    7.70
   7  -2 -18   38.90    2.90
  -7   2  18   50.10    4.70
   7  -2 -17   -0.10    1.20
  -7   2  17   -0.10    1.70
   7  -2 -16    5.10    1.40
  -7   2  16    4.10    1.70
   7  -2 -15  105.10    5.10
  -7   2  15  108.80    5.90
   7  -2 -14   95.80    4.50
  -7   2  14   96.00    4.50
   7  -2 -13   26.90    1.60
  -7   2  13   19.90    2.20
   7  -2 -12    0.50    0.70
  -7   2  12    2.00    1.00
   7  -2 -11   11.80    1.10
  -7   2  11   11.10    1.00
   7  -2 -10  804.10   23.00
  -7   2  10  825.10   20.50
   7  -2  -9   15.70    1.10
  -7   2   9   16.00    1.00
   7  -2  -8    2.00    0.70
  -7   2   8    0.20    0.40
   7  -2  -7  118.60    3.40
  -7   2   7  120.80    2.60
   7  -2  -6   43.80    1.60
  -7   2   6   46.60    1.50
   7  -2  -5  293.00    8.10
  -7   2   5  310.90    6.00
   7  -2  -4  152.50    5.00
  -7   2   4  161.80    3.60
   7  -2  -3    9.40    0.80
  -7   2   3    9.60    0.50
   7  -2  -2  190.40    5.90
  -7   2   2  184.80    3.50
   7  -2  -1   57.60    1.90
  -7   2   1   56.90    1.40
   7  -2   0  341.80    7.70
  -7   2   0  340.70    8.40
   7  -2   1  127.90    3.50
  -7   2  -1  125.90    3.10
   7  -2   2   26.00    1.30
  -7   2  -2   26.10    1.10
   7  -2   3  119.20    4.60
  -7   2  -3  109.10    2.80
   7  -2   4  565.10   14.40
  -7   2  -4  555.20   11.70
   7  -2   5    1.50    0.50
  -7   2  -5    1.20    0.50
   7  -2   6  136.30    4.30
  -7   2  -6  146.10    3.70
   7  -2   7   36.20    1.10
  -7   2  -7   35.60    1.50
   7  -2   8    2.20    0.40
  -7   2  -8    2.30    0.60
   7  -2   9  107.40    3.20
  -7   2  -9  106.50    3.50
   7  -2  10  229.60    6.40
  -7   2 -10  234.60    6.30
   7  -2  11  124.50    4.40
  -7   2 -11  135.70    3.60
   7  -2  12  179.40    6.10
  -7   2 -12  174.50    6.20
   7  -2  13    0.90    0.60
  -7   2 -13    0.10    0.70
   7  -2  14   73.70    3.30
  -7   2 -14   71.80    3.20
   7  -2  15  112.10    4.90
  -7   2 -15  103.80    4.00
   7  -2  16   25.00    2.30
  -7   2 -16   27.90    2.00
   7  -2  17   23.20    2.90
  -7   2 -17   20.40    2.00
   7  -2  18    4.80    1.60
  -7   2 -18    2.90    1.10
   7  -2  19    0.70    1.20
  -7   2 -19    0.80    1.80
   7  -2  20  154.60   15.40
  -7   2 -20  152.40   11.30
   7  -2  21    1.00    1.80
  -7   2 -21    1.50    2.10
   7  -2  22    0.50    1.60
  -7   2 -22    0.90    2.60
   7  -2  23   23.90    4.50
  -7   2 -23   12.90    3.20
   7  -2  24    6.40    5.40
  -7   2 -24    1.10    2.00
   7  -2  25   17.70    6.10
  -7   2 -25   18.90    4.20
   7  -1 -24    7.50    3.90
  -7   1  24   14.50    3.00
   7  -1 -23   34.50    5.20
  -7   1  23   24.40    3.90
   7  -1 -22    6.40    2.90
  -7   1  22    7.50    2.30
   7  -1 -21   13.30    2.60
  -7   1  21   12.70    2.30
   7  -1 -20   48.20    4.70
  -7   1  20   48.00    5.40
   7  -1 -19    3.20    1.60
  -7   1  19    6.60    2.40
   7  -1 -18    0.00    1.20
  -7   1  18    1.80    1.50
   7  -1 -17   34.70    2.60
  -7   1  17   33.40    3.40
   7  -1 -16   80.30    4.60
  -7   1  16   78.20    5.20
   7  -1 -15   -0.10    1.00
  -7   1  15    2.30    1.20
   7  -1 -14   24.80    1.60
  -7   1  14   22.90    2.50
   7  -1 -13  333.60   10.40
  -7   1  13  343.10   14.10
   7  -1 -12   44.00    2.00
  -7   1  12   41.20    3.80
   7  -1 -11  130.30    3.80
  -7   1  11  125.10    5.20
   7  -1 -10  169.00    5.20
  -7   1  10  171.80    6.00
   7  -1  -9   12.40    0.90
  -7   1   9   10.00    0.90
   7  -1  -8   39.40    1.40
  -7   1   8   38.80    1.70
   7  -1  -7  570.80   13.00
  -7   1   7  580.00   11.90
   7  -1  -6   44.40    1.50
  -7   1   6   45.70    1.60
   7  -1  -5    2.70    0.50
  -7   1   5    1.20    0.60
   7  -1  -4    1.10    0.40
  -7   1   4    0.90    0.50
   7  -1  -3   90.60    2.20
  -7   1   3   93.30    2.70
   7  -1  -2   20.30    0.70
  -7   1   2   21.10    0.90
   7  -1  -1    4.20    0.40
  -7   1   1    4.40    0.40
   7  -1   0   27.40    0.60
  -7   1   0   27.80    1.00
   7  -1   1  250.90    5.40
  -7   1  -1  250.70    5.30
   7  -1   2   64.90    1.40
  -7   1  -2   66.00    1.60
   7  -1   3  762.90   13.80
  -7   1  -3  753.10   16.80
   7  -1   4  612.70   11.30
  -7   1  -4  606.90   13.10
   7  -1   5    1.30    0.30
  -7   1  -5    0.60    0.60
   7  -1   6  312.80    8.10
  -7   1  -6  312.50    6.90
   7  -1   7  542.70   13.00
  -7   1  -7  532.80   13.40
   7  -1   8   92.80    2.60
  -7   1  -8   88.00    3.10
   7  -1   9   13.90    0.90
  -7   1  -9   14.60    1.20
   7  -1  10   78.40    2.80
  -7   1 -10   81.30    3.10
   7  -1  11    9.70    0.90
  -7   1 -11    9.50    1.10
   7  -1  12    0.00    0.50
  -7   1 -12    0.40    0.70
   7  -1  13   58.10    3.30
  -7   1 -13   55.40    2.30
   7  -1  14   49.90    3.00
  -7   1 -14   52.80    2.50
   7  -1  15    3.90    1.10
  -7   1 -15    3.70    1.10
   7  -1  16    0.30    1.10
  -7   1 -16    0.80    1.10
   7  -1  17  230.90   12.00
  -7   1 -17  234.90   11.60
   7  -1  18   76.10    7.70
  -7   1 -18   70.30    5.90
   7  -1  19   29.90    3.70
  -7   1 -19   24.60    3.00
   7  -1  20   47.00    4.30
  -7   1 -20   38.70    4.20
   7  -1  21   12.60    2.80
  -7   1 -21   11.60    2.40
   7  -1  22   -1.20    2.00
  -7   1 -22   -1.10    2.80
   7  -1  23   13.30    5.20
  -7   1 -23    7.50    2.70
   7  -1  24    8.90    5.50
  -7   1 -24    0.80    2.40
   7   0 -24    4.90    4.50
  -7   0  24   14.50    4.30
   7   0 -23    9.60    5.20
  -7   0  23    2.80    2.30
   7   0 -22    3.00    3.30
  -7   0  22   -0.20    2.00
   7   0 -21    1.60    1.80
  -7   0  21   -0.70    1.50
   7   0 -20    9.80    2.20
  -7   0  20    8.30    2.00
   7   0 -19   -0.10    1.50
  -7   0  19   -0.50    1.30
   7   0 -18    9.40    1.70
  -7   0  18    8.90    3.00
   7   0 -17  207.00    8.80
  -7   0  17  210.30   13.20
   7   0 -16   19.40    1.70
  -7   0  16   18.10    3.90
   7   0 -15   38.50    2.20
  -7   0  15   35.20    4.70
   7   0 -14   86.00    3.50
  -7   0  14   82.20    7.00
   7   0 -13  236.50    9.50
  -7   0  13  227.50   16.80
   7   0 -12    5.20    0.80
  -7   0  12    9.70    2.20
   7   0 -11  113.00    4.20
  -7   0  11  109.70    6.40
   7   0 -10   46.40    1.90
  -7   0  10   44.70    2.30
   7   0  -9    0.10    0.60
  -7   0   9    1.60    0.20
   7   0  -8   13.70    0.90
  -7   0   8   10.90    0.70
   7   0  -7    3.60    0.50
  -7   0   7    4.10    0.50
   7   0  -6  179.20    4.00
  -7   0   6  174.60    6.50
   7   0  -5   30.70    1.10
  -7   0   5   30.30    1.70
   7   0  -4   15.90    0.90
  -7   0   4   16.80    1.00
   7   0  -3 1293.60   29.10
  -7   0   3 1303.80   36.10
   7   0  -2    2.60    0.40
  -7   0   2    1.90    0.60
   7   0  -1   90.70    2.40
  -7   0   1   92.10    2.60
   7   0   0  712.70   15.70
  -7   0   0  711.30   17.40
   7   0   1   93.00    2.40
  -7   0  -1   93.20    2.30
   7   0   2    1.60    0.40
  -7   0  -2    2.20    0.50
   7   0   3 1298.30   27.20
  -7   0  -3 1288.60   27.10
   7   0   4   15.00    0.90
  -7   0  -4   15.90    0.80
   7   0   5   32.30    1.40
  -7   0  -5   31.50    1.20
   7   0   6  180.60    5.20
  -7   0  -6  174.90    4.30
   7   0   7    3.40    0.50
  -7   0  -7    3.90    0.60
   7   0   8   12.70    0.80
  -7   0  -8   13.10    1.10
   7   0   9    1.70    0.60
  -7   0  -9    1.70    0.70
   7   0  10   47.80    1.80
  -7   0 -10   46.60    2.10
   7   0  11  118.30    4.50
  -7   0 -11  117.70    4.60
   7   0  12    5.10    1.00
  -7   0 -12    6.30    1.00
   7   0  13  232.10    9.10
  -7   0 -13  228.80    8.20
   7   0  14   86.70    3.70
  -7   0 -14   76.90    3.80
   7   0  15   38.10    2.80
  -7   0 -15   40.40    2.60
   7   0  16   22.10    2.10
  -7   0 -16   23.50    2.30
   7   0  17  202.70   11.20
  -7   0 -17  193.10   10.20
   7   0  18   12.50    2.30
  -7   0 -18    9.30    2.10
   7   0  19   -0.80    1.70
  -7   0 -19    3.70    1.80
   7   0  20    9.10    2.50
  -7   0 -20    9.40    2.50
   7   0  21   -0.60    1.90
  -7   0 -21    1.10    2.10
   7   0  22    1.60    4.00
  -7   0 -22    1.00    2.20
   7   0  23   -2.30    5.20
  -7   0 -23    1.80    2.80
   7   0  24   16.20    4.90
  -7   0 -24   17.70    3.40
   8  -7 -23    2.80    2.70
  -8   7  23    3.60    5.00
   8  -7 -22   82.60    8.80
  -8   7  22   94.40   14.20
   8  -7 -21   -1.80    2.60
  -8   7  21   -1.00    2.30
   8  -7 -20  283.60   18.70
  -8   7  20  275.50   30.10
   8  -7 -19   -2.30    1.90
  -8   7  19    1.20    1.70
   8  -7 -18   75.40    6.30
  -8   7  18   76.40    6.30
   8  -7 -17    9.10    2.00
  -8   7  17   11.10    2.20
   8  -7 -16   71.20    4.60
  -8   7  16   86.80    6.10
   8  -7 -15  136.00    7.20
  -8   7  15  139.20    7.30
   8  -7 -14    9.70    1.70
  -8   7  14    7.20    1.40
   8  -7 -13   19.10    2.10
  -8   7  13   17.10    1.60
   8  -7 -12  297.00   11.40
  -8   7  12  306.40   13.00
   8  -7 -11   31.00    2.40
  -8   7  11   32.10    2.10
   8  -7 -10  247.80   10.70
  -8   7  10  253.80    9.50
   8  -7  -9   10.70    1.00
  -8   7   9    8.20    0.80
   8  -7  -8   38.60    1.80
  -8   7   8   37.80    1.60
   8  -7  -7    8.20    0.90
  -8   7   7   10.10    0.90
   8  -7  -6 1020.10   28.90
  -8   7   6 1080.60   25.70
   8  -7  -5   10.70    0.80
  -8   7   5   10.50    0.70
   8  -7  -4 1912.20   40.30
  -8   7   4 1974.50   38.10
   8  -7  -3   37.80    1.40
  -8   7   3   41.30    1.30
   8  -7  -2    2.80    0.60
  -8   7   2    2.20    0.40
   8  -7  -1  112.30    3.10
  -8   7   1  119.40    3.70
   8  -7   0   93.20    3.10
  -8   7   0   93.00    2.20
   8  -7   1   77.00    2.40
  -8   7  -1   78.50    2.30
   8  -7   2   99.30    3.50
  -8   7  -2  102.20    3.10
   8  -7   3   16.20    1.00
  -8   7  -3   16.60    0.80
   8  -7   4    6.20    0.90
  -8   7  -4    9.10    0.60
   8  -7   5   53.80    2.70
  -8   7  -5   53.00    1.60
   8  -7   6   62.90    2.50
  -8   7  -6   66.80    2.00
   8  -7   7   77.70    3.20
  -8   7  -7   82.20    2.50
   8  -7   8  680.90   25.10
  -8   7  -8  699.80   17.40
   8  -7   9    2.00    0.60
  -8   7  -9    2.60    0.60
   8  -7  10 1373.60   50.10
  -8   7 -10 1387.10   30.50
   8  -7  11    5.00    1.80
  -8   7 -11    6.00    0.80
   8  -7  12   21.70    3.80
  -8   7 -12   22.30    1.40
   8  -7  13    2.20    1.90
  -8   7 -13    6.80    1.00
   8  -7  14  144.40   15.50
  -8   7 -14  156.10    5.20
   8  -7  15   63.60    4.20
  -8   7 -15   64.30    3.30
   8  -7  16   41.50    3.30
  -8   7 -16   40.00    3.50
   8  -7  17   20.70    3.00
  -8   7 -17   19.40    2.20
   8  -7  18  131.40    9.80
  -8   7 -18  140.40    7.10
   8  -7  19    4.90    2.00
  -8   7 -19    5.40    1.60
   8  -7  20   67.10    6.10
  -8   7 -20   51.10    4.90
   8  -7  21    6.60    3.50
  -8   7 -21   10.80    3.10
   8  -7  22   13.70    3.60
  -8   7 -22   11.40    3.30
   8  -7  23   -2.20    3.50
  -8   7 -23    5.20    3.80
   8  -6 -23   56.40    7.50
  -8   6  23   47.40    5.10
   8  -6 -22   77.30    8.50
  -8   6  22   96.30    9.20
   8  -6 -21   16.90    3.90
  -8   6  21   13.30    3.40
   8  -6 -20   10.80    3.30
  -8   6  20    6.50    2.90
   8  -6 -19    0.10    2.60
  -8   6  19    2.60    1.70
   8  -6 -18  111.30    8.70
  -8   6  18   94.50   11.10
   8  -6 -17   77.20    6.40
  -8   6  17   75.20    7.30
   8  -6 -16   12.10    2.00
  -8   6  16   11.00    1.60
   8  -6 -15   22.60    2.30
  -8   6  15   23.20    2.30
   8  -6 -14  492.90   19.70
  -8   6  14  489.20   17.70
   8  -6 -13   15.80    1.40
  -8   6  13   17.30    1.60
   8  -6 -12  130.90    5.00
  -8   6  12  129.70    5.50
   8  -6 -11    8.50    1.40
  -8   6  11    7.20    0.90
   8  -6 -10    1.20    0.90
  -8   6  10    1.60    0.70
   8  -6  -9   52.50    2.40
  -8   6   9   46.10    2.00
   8  -6  -8    9.00    1.20
  -8   6   8   11.10    1.00
   8  -6  -7  653.20   16.80
  -8   6   7  674.50   16.40
   8  -6  -6   53.80    2.20
  -8   6   6   51.30    1.80
   8  -6  -5    1.40    0.60
  -8   6   5    1.60    0.50
   8  -6  -4  645.50   15.40
  -8   6   4  637.40   12.10
   8  -6  -3  127.30    3.80
  -8   6   3  135.40    2.90
   8  -6  -2   68.90    2.30
  -8   6   2   69.70    1.40
   8  -6  -1   11.00    0.90
  -8   6   1   11.00    0.50
   8  -6   0  722.60   20.80
  -8   6   0  717.80   15.60
   8  -6   1    5.30    1.00
  -8   6  -1    5.20    0.40
   8  -6   2   69.80    3.00
  -8   6  -2   74.00    1.80
   8  -6   3   62.50    2.00
  -8   6  -3   62.50    1.50
   8  -6   4  320.80    9.10
  -8   6  -4  319.30    7.00
   8  -6   5    0.40    0.40
  -8   6  -5    1.80    0.30
   8  -6   6    5.20    0.60
  -8   6  -6    6.40    0.50
   8  -6   7  882.20   24.70
  -8   6  -7  892.70   19.40
   8  -6   8  495.30   15.50
  -8   6  -8  492.70   10.60
   8  -6   9   25.60    1.30
  -8   6  -9   24.50    1.30
   8  -6  10   20.00    1.10
  -8   6 -10   20.20    1.20
   8  -6  11    2.60    0.50
  -8   6 -11    3.00    0.80
   8  -6  12   92.50    3.90
  -8   6 -12   98.60    3.80
   8  -6  13   87.70    6.30
  -8   6 -13   89.20    3.60
   8  -6  14    6.20    1.50
  -8   6 -14    4.30    1.00
   8  -6  15   19.40    2.30
  -8   6 -15   17.80    1.60
   8  -6  16  221.10   17.70
  -8   6 -16  218.60    9.80
   8  -6  17   15.00    2.20
  -8   6 -17   10.70    1.80
   8  -6  18  165.70   14.50
  -8   6 -18  175.20   10.20
   8  -6  19   -1.00    1.60
  -8   6 -19    1.00    1.60
   8  -6  20    4.10    3.00
  -8   6 -20    4.40    1.90
   8  -6  21   31.60    7.40
  -8   6 -21   41.70    4.00
   8  -6  22   34.20    5.60
  -8   6 -22   26.50    3.40
   8  -6  23   38.00    6.00
  -8   6 -23   26.60    4.90
   8  -5 -24    4.90    3.70
  -8   5  24   -2.00    2.50
   8  -5 -23    2.20    3.50
  -8   5  23    2.80    2.80
   8  -5 -22   11.30    4.10
  -8   5  22   11.70    3.40
   8  -5 -21    3.20    3.20
  -8   5  21    3.80    2.20
   8  -5 -20    4.20    2.70
  -8   5  20    0.20    2.20
   8  -5 -19    4.60    1.90
  -8   5  19    4.70    2.30
   8  -5 -18   36.10    2.60
  -8   5  18   33.50    4.20
   8  -5 -17  230.60   14.40
  -8   5  17  216.10   20.20
   8  -5 -16  236.40   10.90
  -8   5  16  223.90   16.90
   8  -5 -15  128.90    6.40
  -8   5  15  127.30    7.10
   8  -5 -14  205.80   11.00
  -8   5  14  200.60    8.40
   8  -5 -13  349.80   15.70
  -8   5  13  333.90   17.30
   8  -5 -12   16.00    1.40
  -8   5  12   14.90    1.50
   8  -5 -11   39.80    2.30
  -8   5  11   39.60    1.90
   8  -5 -10   20.50    2.00
  -8   5  10   22.10    1.40
   8  -5  -9    8.10    1.20
  -8   5   9    8.60    0.80
   8  -5  -8    0.10    0.70
  -8   5   8    0.30    0.50
   8  -5  -7  107.10    3.60
  -8   5   7  107.70    3.20
   8  -5  -6    2.90    0.80
  -8   5   6    1.60    0.40
   8  -5  -5   65.90    2.30
  -8   5   5   64.80    1.90
   8  -5  -4   74.40    2.50
  -8   5   4   75.40    2.20
   8  -5  -3 1140.70   29.80
  -8   5   3 1153.20   22.40
   8  -5  -2  519.70   13.90
  -8   5   2  547.70   10.60
   8  -5  -1  527.60   15.90
  -8   5   1  542.70   13.60
   8  -5   0  941.80   28.00
  -8   5   0  963.50   22.00
   8  -5   1  202.10    7.60
  -8   5  -1  201.80    5.20
   8  -5   2   16.70    1.40
  -8   5  -2   18.90    1.20
   8  -5   3  827.70   25.80
  -8   5  -3  840.50   20.10
   8  -5   4   17.00    1.40
  -8   5  -4   19.30    1.20
   8  -5   5    1.20    0.70
  -8   5  -5    2.40    0.60
   8  -5   6   25.60    1.70
  -8   5  -6   23.70    1.20
   8  -5   7   46.70    2.30
  -8   5  -7   49.30    2.00
   8  -5   8   48.20    1.30
  -8   5  -8   49.70    1.90
   8  -5   9    0.00    0.30
  -8   5  -9   -0.50    0.50
   8  -5  10   67.20    2.40
  -8   5 -10   70.70    2.70
   8  -5  11  138.80    4.40
  -8   5 -11  142.80    4.50
   8  -5  12  115.10    4.20
  -8   5 -12  112.30    4.40
   8  -5  13  329.80   14.50
  -8   5 -13  355.60    9.20
   8  -5  14  328.80   14.90
  -8   5 -14  334.10   13.10
   8  -5  15  112.50    9.20
  -8   5 -15  111.90    4.70
   8  -5  16   57.80    3.90
  -8   5 -16   66.10    3.30
   8  -5  17  265.60   14.50
  -8   5 -17  274.00    9.30
   8  -5  18    2.50    1.70
  -8   5 -18    1.80    1.30
   8  -5  19    1.00    1.50
  -8   5 -19    2.70    1.40
   8  -5  20   -3.90    3.40
  -8   5 -20   -0.60    1.90
   8  -5  21    6.00    2.90
  -8   5 -21    2.90    2.00
   8  -5  22    0.10    2.60
  -8   5 -22    4.40    2.90
   8  -5  23    6.70    5.20
  -8   5 -23    1.90    2.30
   8  -5  24    0.50    3.10
  -8   5 -24    2.60    2.50
   8  -4 -24  174.00   16.40
  -8   4  24  184.70   15.90
   8  -4 -23    3.80    3.00
  -8   4  23   -1.00    2.60
   8  -4 -22   -2.10    2.40
  -8   4  22    1.50    2.30
   8  -4 -21   -0.60    2.80
  -8   4  21    1.80    2.20
   8  -4 -20   12.00    2.10
  -8   4  20   15.10    3.10
   8  -4 -19   -1.50    1.70
  -8   4  19   -1.00    1.60
   8  -4 -18   28.90    3.30
  -8   4  18   34.60    4.00
   8  -4 -17    3.00    1.20
  -8   4  17    0.50    1.30
   8  -4 -16  109.80    5.00
  -8   4  16  105.80    8.80
   8  -4 -15    0.40    1.30
  -8   4  15    1.70    1.20
   8  -4 -14    4.50    1.20
  -8   4  14    6.00    1.70
   8  -4 -13   -0.60    0.80
  -8   4  13    0.70    0.80
   8  -4 -12   80.30    4.00
  -8   4  12   85.80    3.80
   8  -4 -11    0.30    0.80
  -8   4  11    0.40    0.80
   8  -4 -10 1522.40   54.00
  -8   4  10 1554.00   42.60
   8  -4  -9    0.90    1.00
  -8   4   9    1.50    0.60
   8  -4  -8  148.00    6.90
  -8   4   8  149.40    3.90
   8  -4  -7    0.30    0.60
  -8   4   7    0.00    0.30
   8  -4  -6   23.30    1.50
  -8   4   6   25.30    0.90
   8  -4  -5    0.50    0.60
  -8   4   5    0.20    0.20
   8  -4  -4    4.10    0.70
  -8   4   4    5.90    0.50
   8  -4  -3    0.30    0.50
  -8   4   3    0.50    0.20
   8  -4  -2  244.90    7.20
  -8   4   2  243.90    5.60
   8  -4  -1    0.60    0.50
  -8   4   1    0.40    0.40
   8  -4   0  128.40    4.10
  -8   4   0  133.50    3.60
   8  -4   1   -0.10    0.60
  -8   4  -1    0.10    0.50
   8  -4   2   26.80    1.80
  -8   4  -2   25.30    1.20
   8  -4   3    1.20    0.70
  -8   4  -3    0.70    0.60
   8  -4   4 1535.20   61.30
  -8   4  -4 1551.50   36.10
   8  -4   5    3.10    0.90
  -8   4  -5    1.10    0.70
   8  -4   6 1471.60   38.80
  -8   4  -6 1435.70   35.70
   8  -4   7    1.90    0.50
  -8   4  -7    0.60    0.80
   8  -4   8    5.30    0.80
  -8   4  -8    3.90    0.60
   8  -4   9    0.20    0.30
  -8   4  -9    0.60    0.50
   8  -4  10   10.60    0.70
  -8   4 -10   10.90    0.90
   8  -4  11    0.70    0.50
  -8   4 -11   -0.80    0.60
   8  -4  12  140.70    4.80
  -8   4 -12  139.00    4.40
   8  -4  13    0.30    0.70
  -8   4 -13    0.00    0.80
   8  -4  14    1.60    0.70
  -8   4 -14    2.00    1.10
   8  -4  15    1.10    0.70
  -8   4 -15   -0.10    0.80
   8  -4  16    3.60    1.20
  -8   4 -16    0.60    1.10
   8  -4  17   -2.10    1.30
  -8   4 -17   -0.30    1.20
   8  -4  18   82.30    6.60
  -8   4 -18   84.70    5.20
   8  -4  19   -0.10    1.70
  -8   4 -19    0.20    1.30
   8  -4  20  470.60   58.90
  -8   4 -20  451.30   31.20
   8  -4  21   -1.50    2.30
  -8   4 -21   -0.80    1.60
   8  -4  22   13.40    4.70
  -8   4 -22    8.80    2.80
   8  -4  23    7.20    5.40
  -8   4 -23    2.70    2.80
   8  -4  24    8.00    5.20
  -8   4 -24   -0.30    3.20
   8  -3 -24  -10.30    5.50
  -8   3  24   -0.50    3.10
   8  -3 -23    0.90    2.40
  -8   3  23    2.40    2.50
   8  -3 -22   17.10    4.10
  -8   3  22   11.00    3.30
   8  -3 -21    5.00    2.20
  -8   3  21    0.00    2.20
   8  -3 -20    0.60    1.90
  -8   3  20    7.50    2.70
   8  -3 -19    3.40    1.50
  -8   3  19    7.50    2.30
   8  -3 -18   39.80    3.70
  -8   3  18   30.00    4.00
   8  -3 -17  220.30   11.20
  -8   3  17  207.30   15.10
   8  -3 -16  231.40    8.90
  -8   3  16  226.10   12.40
   8  -3 -15  128.10    7.20
  -8   3  15  117.10    7.40
   8  -3 -14  203.00    9.10
  -8   3  14  185.70    8.70
   8  -3 -13  365.30   12.60
  -8   3  13  331.60   18.90
   8  -3 -12   15.80    1.60
  -8   3  12   15.50    1.50
   8  -3 -11   43.10    2.40
  -8   3  11   37.80    2.00
   8  -3 -10   21.00    1.50
  -8   3  10   19.00    1.30
   8  -3  -9    8.20    1.00
  -8   3   9    8.40    0.80
   8  -3  -8    0.90    0.80
  -8   3   8    1.00    0.50
   8  -3  -7  103.70    4.70
  -8   3   7  106.40    2.80
   8  -3  -6    0.90    1.00
  -8   3   6    1.70    0.30
   8  -3  -5   63.00    3.10
  -8   3   5   62.30    1.70
   8  -3  -4   74.10    2.70
  -8   3   4   74.70    2.10
   8  -3  -3 1141.60   32.50
  -8   3   3 1152.10   22.60
   8  -3  -2  541.00   16.10
  -8   3   2  539.30   11.70
   8  -3  -1  526.30   15.00
  -8   3   1  530.40   11.30
   8  -3   0  960.90   24.50
  -8   3   0  960.70   19.40
   8  -3   1  201.10    6.40
  -8   3  -1  198.10    5.00
   8  -3   2   16.20    1.10
  -8   3  -2   18.00    1.00
   8  -3   3  812.90   34.40
  -8   3  -3  826.50   19.20
   8  -3   4   18.90    1.60
  -8   3  -4   18.20    1.00
   8  -3   5    0.70    0.90
  -8   3  -5    2.10    0.70
   8  -3   6   26.70    1.30
  -8   3  -6   26.20    1.40
   8  -3   7   50.90    2.20
  -8   3  -7   48.50    2.10
   8  -3   8   50.10    3.00
  -8   3  -8   47.90    2.00
   8  -3   9    0.50    0.20
  -8   3  -9    0.60    0.80
   8  -3  10   67.00    2.30
  -8   3 -10   68.40    2.70
   8  -3  11  133.90    4.30
  -8   3 -11  139.50    3.60
   8  -3  12  118.90    5.40
  -8   3 -12  119.90    3.80
   8  -3  13  327.20   19.80
  -8   3 -13  346.70   13.60
   8  -3  14  344.30   15.50
  -8   3 -14  346.10   12.50
   8  -3  15  105.20    6.40
  -8   3 -15  107.60    5.20
   8  -3  16   63.90    3.90
  -8   3 -16   59.40    3.30
   8  -3  17  270.70   13.80
  -8   3 -17  269.40   11.70
   8  -3  18    2.50    1.50
  -8   3 -18    2.70    1.40
   8  -3  19    2.20    1.70
  -8   3 -19    0.00    1.60
   8  -3  20    5.60    4.00
  -8   3 -20   -2.90    1.90
   8  -3  21    1.50    4.30
  -8   3 -21    0.50    2.50
   8  -3  22    0.30    4.00
  -8   3 -22    0.50    2.70
   8  -3  23    5.80    5.70
  -8   3 -23    1.10    2.20
   8  -3  24    0.90    3.20
  -8   3 -24    0.10    2.30
   8  -2 -23   40.10    6.90
  -8   2  23   44.40    4.60
   8  -2 -22   78.70    7.20
  -8   2  22   74.10   12.30
   8  -2 -21    9.00    2.30
  -8   2  21   13.80    3.70
   8  -2 -20   13.70    2.60
  -8   2  20    8.60    2.90
   8  -2 -19   -0.60    1.30
  -8   2  19    1.60    1.80
   8  -2 -18  109.60    6.20
  -8   2  18  112.00    7.00
   8  -2 -17   70.40    4.90
  -8   2  17   80.10    5.40
   8  -2 -16   14.80    2.00
  -8   2  16   20.20    2.70
   8  -2 -15   24.00    2.30
  -8   2  15   26.60    3.00
   8  -2 -14  502.80   24.20
  -8   2  14  481.20   20.10
   8  -2 -13   15.40    1.60
  -8   2  13   17.20    1.90
   8  -2 -12  126.20    6.10
  -8   2  12  126.60    7.70
   8  -2 -11   10.40    1.30
  -8   2  11   11.70    1.40
   8  -2 -10    0.50    0.70
  -8   2  10    1.80    0.70
   8  -2  -9   45.70    2.00
  -8   2   9   47.00    2.00
   8  -2  -8   11.10    1.00
  -8   2   8    9.40    0.80
   8  -2  -7  649.70   22.50
  -8   2   7  677.00   14.50
   8  -2  -6   54.00    3.00
  -8   2   6   50.90    1.80
   8  -2  -5    1.40    0.90
  -8   2   5    1.60    0.50
   8  -2  -4  621.00   29.30
  -8   2   4  638.10   14.60
   8  -2  -3  133.90    5.80
  -8   2   3  130.70    2.80
   8  -2  -2   62.60    2.30
  -8   2   2   67.70    1.80
   8  -2  -1   11.50    0.70
  -8   2   1   10.10    0.90
   8  -2   0  710.60   20.30
  -8   2   0  716.00   17.60
   8  -2   1    5.50    0.80
  -8   2  -1    6.50    0.70
   8  -2   2   71.20    2.60
  -8   2  -2   72.50    2.30
   8  -2   3   62.30    2.50
  -8   2  -3   61.70    2.00
   8  -2   4  312.20   13.00
  -8   2  -4  317.20    8.30
   8  -2   5    1.20    0.30
  -8   2  -5    1.60    0.70
   8  -2   6    8.10    0.90
  -8   2  -6    6.20    0.90
   8  -2   7  875.50   28.00
  -8   2  -7  881.80   28.40
   8  -2   8  498.70   15.90
  -8   2  -8  496.00   14.60
   8  -2   9   25.70    1.10
  -8   2  -9   28.20    1.70
   8  -2  10   19.70    1.00
  -8   2 -10   24.90    1.70
   8  -2  11    3.30    0.80
  -8   2 -11    4.50    1.10
   8  -2  12   95.60    4.30
  -8   2 -12   98.10    4.00
   8  -2  13   93.80    4.80
  -8   2 -13   89.50    3.80
   8  -2  14    4.30    1.10
  -8   2 -14    5.60    1.10
   8  -2  15   17.50    1.90
  -8   2 -15   17.00    1.60
   8  -2  16  222.70    9.30
  -8   2 -16  220.90   10.90
   8  -2  17   18.10    2.50
  -8   2 -17   13.10    1.60
   8  -2  18  166.40    9.90
  -8   2 -18  167.20    9.80
   8  -2  19    4.10    3.40
  -8   2 -19    1.60    1.50
   8  -2  20    4.60    3.70
  -8   2 -20    3.20    2.50
   8  -2  21   27.40    6.40
  -8   2 -21   32.40    4.10
   8  -2  22   31.70    7.20
  -8   2 -22   28.50    4.30
   8  -2  23   25.80    7.10
  -8   2 -23   31.60    4.70
   8  -1 -23    1.70    3.70
  -8   1  23   -2.50    3.50
   8  -1 -22   87.40    8.90
  -8   1  22   86.60    9.10
   8  -1 -21    2.10    2.50
  -8   1  21    3.00    2.30
   8  -1 -20  292.80   29.60
  -8   1  20  299.80   30.40
   8  -1 -19   -0.50    1.70
  -8   1  19   -2.50    2.40
   8  -1 -18   74.40    6.60
  -8   1  18   83.10    7.90
   8  -1 -17   10.10    1.80
  -8   1  17   11.30    2.50
   8  -1 -16   79.80    4.80
  -8   1  16   78.90    6.00
   8  -1 -15  135.60    7.30
  -8   1  15  149.40    8.70
   8  -1 -14    7.10    1.40
  -8   1  14    7.10    1.70
   8  -1 -13   15.70    1.40
  -8   1  13   21.80    2.80
   8  -1 -12  296.10    8.90
  -8   1  12  295.70   12.90
   8  -1 -11   30.10    1.60
  -8   1  11   36.50    4.70
   8  -1 -10  262.80    7.80
  -8   1  10  243.80   12.10
   8  -1  -9    9.70    0.90
  -8   1   9    8.10    1.00
   8  -1  -8   37.40    1.60
  -8   1   8   35.60    1.10
   8  -1  -7    9.20    0.90
  -8   1   7   10.70    0.90
   8  -1  -6 1026.00   29.40
  -8   1   6 1060.20   28.40
   8  -1  -5   10.00    0.80
  -8   1   5   11.70    1.10
   8  -1  -4 1880.80   46.30
  -8   1   4 1946.40   54.80
   8  -1  -3   40.90    1.50
  -8   1   3   38.30    1.50
   8  -1  -2    2.10    0.40
  -8   1   2    2.00    0.60
   8  -1  -1  113.70    2.90
  -8   1   1  114.20    3.30
   8  -1   0   91.60    2.30
  -8   1   0   90.90    2.60
   8  -1   1   80.40    1.80
  -8   1  -1   76.70    2.20
   8  -1   2  105.30    2.80
  -8   1  -2   95.50    3.00
   8  -1   3   16.40    0.80
  -8   1  -3   16.60    1.10
   8  -1   4    7.30    0.60
  -8   1  -4    7.60    0.90
   8  -1   5   52.80    2.10
  -8   1  -5   52.80    2.10
   8  -1   6   66.20    1.80
  -8   1  -6   63.50    2.20
   8  -1   7   83.30    2.10
  -8   1  -7   82.30    2.80
   8  -1   8  689.90   18.30
  -8   1  -8  687.50   18.40
   8  -1   9    1.70    0.50
  -8   1  -9    2.60    0.90
   8  -1  10 1406.40   39.90
  -8   1 -10 1355.90   36.40
   8  -1  11    6.30    1.00
  -8   1 -11    7.00    1.20
   8  -1  12   20.90    1.60
  -8   1 -12   22.50    1.90
   8  -1  13    6.00    1.00
  -8   1 -13    5.90    1.20
   8  -1  14  147.00   10.30
  -8   1 -14  147.60    7.00
   8  -1  15   63.10    4.10
  -8   1 -15   63.00    3.50
   8  -1  16   43.20    3.40
  -8   1 -16   39.50    3.40
   8  -1  17   15.10    2.10
  -8   1 -17   16.40    2.40
   8  -1  18  141.40   19.60
  -8   1 -18  130.80    8.70
   8  -1  19    7.40    3.60
  -8   1 -19    6.90    2.10
   8  -1  20   56.30   12.10
  -8   1 -20   49.90    5.20
   8  -1  21   10.70    4.90
  -8   1 -21    7.20    2.30
   8  -1  22    5.90    4.90
  -8   1 -22   12.60    3.20
   8  -1  23   -1.70    3.30
  -8   1 -23   -0.10    2.90
   8   0 -22    7.70    3.90
  -8   0  22    8.30    6.10
   8   0 -21   20.90    4.30
  -8   0  21   31.70    5.20
   8   0 -20    0.70    1.60
  -8   0  20    0.40    2.10
   8   0 -19    4.70    2.20
  -8   0  19    9.40    2.40
   8   0 -18   12.40    2.10
  -8   0  18    9.50    2.20
   8   0 -17   -0.60    1.10
  -8   0  17    0.10    1.90
   8   0 -16  131.30    5.70
  -8   0  16  128.90    7.70
   8   0 -15  402.60   19.70
  -8   0  15  414.50   37.30
   8   0 -14  238.20    9.10
  -8   0  14  232.40   18.50
   8   0 -13    0.40    0.90
  -8   0  13   -1.10    2.40
   8   0 -12   31.40    1.90
  -8   0  12   34.00    4.70
   8   0 -11   45.50    2.10
  -8   0  11   48.50    5.10
   8   0 -10   39.60    1.90
  -8   0  10   38.90    4.40
   8   0  -9   31.30    1.60
  -8   0   9   27.80    1.10
   8   0  -8   55.70    2.20
  -8   0   8   50.10    2.20
   8   0  -7  590.90   17.10
  -8   0   7  590.10   17.80
   8   0  -6    3.10    0.60
  -8   0   6    0.80    0.80
   8   0  -5   35.50    1.50
  -8   0   5   31.60    2.10
   8   0  -4   79.00    2.50
  -8   0   4   77.60    3.20
   8   0  -3   47.50    1.80
  -8   0   3   44.90    1.90
   8   0  -2  136.40    3.80
  -8   0   2  135.20    4.50
   8   0  -1  241.70    4.80
  -8   0   1  239.10    7.30
   8   0   0  741.70   23.30
  -8   0   0  731.20   17.10
   8   0   1  247.80    6.10
  -8   0  -1  239.10    6.70
   8   0   2  140.50    4.00
  -8   0  -2  135.00    3.80
   8   0   3   44.80    1.50
  -8   0  -3   47.10    1.70
   8   0   4   81.70    2.50
  -8   0  -4   79.00    2.40
   8   0   5   35.50    1.30
  -8   0  -5   32.10    1.40
   8   0   6    1.70    0.40
  -8   0  -6    1.20    0.70
   8   0   7  598.50   19.20
  -8   0  -7  567.70   17.00
   8   0   8   56.60    2.50
  -8   0  -8   52.40    2.40
   8   0   9   27.60    1.70
  -8   0  -9   33.50    2.10
   8   0  10   39.40    2.40
  -8   0 -10   42.10    2.20
   8   0  11   43.30    2.90
  -8   0 -11   43.50    2.30
   8   0  12   31.70    2.10
  -8   0 -12   32.30    2.00
   8   0  13   -1.40    0.90
  -8   0 -13   -0.20    1.00
   8   0  14  234.20   13.20
  -8   0 -14  227.60   10.70
   8   0  15  422.30   29.00
  -8   0 -15  391.60   18.10
   8   0  16  122.70    8.90
  -8   0 -16  121.70    9.30
   8   0  17    4.70    1.60
  -8   0 -17    0.20    1.60
   8   0  18    4.80    3.40
  -8   0 -18    9.90    2.50
   8   0  19    0.10    4.10
  -8   0 -19    7.90    2.70
   8   0  20    0.90    4.10
  -8   0 -20    0.50    2.00
   8   0  21   23.30    6.60
  -8   0 -21   28.00    4.60
   8   0  22   17.30    6.70
  -8   0 -22    8.70    3.10
   9  -8 -21   -0.40    2.80
  -9   8  21   -1.90    3.00
   9  -8 -20   10.70    3.30
  -9   8  20    9.70    4.90
   9  -8 -19    2.80    2.40
  -9   8  19   -0.90    3.50
   9  -8 -18   20.50    3.70
  -9   8  18   30.10    5.50
   9  -8 -17   57.90    4.70
  -9   8  17   52.80    5.40
   9  -8 -16    6.10    1.90
  -9   8  16    9.00    2.00
   9  -8 -15   13.90    2.30
  -9   8  15   18.70    2.20
   9  -8 -14  196.00   10.90
  -9   8  14  201.30   12.30
   9  -8 -13  148.90    7.30
  -9   8  13  148.70    9.30
   9  -8 -12  189.40    9.00
  -9   8  12  202.00    9.20
   9  -8 -11   26.40    2.40
  -9   8  11   20.00    1.90
   9  -8 -10  341.70   14.50
  -9   8  10  341.00   15.90
   9  -8  -9   75.30    4.20
  -9   8   9   71.90    4.20
   9  -8  -8   14.30    1.70
  -9   8   8   11.40    1.30
   9  -8  -7   63.20    3.30
  -9   8   7   61.70    2.90
   9  -8  -6  131.00    6.40
  -9   8   6  139.70    5.30
   9  -8  -5   52.40    2.80
  -9   8   5   49.10    1.90
   9  -8  -4   13.30    1.20
  -9   8   4   14.00    0.80
   9  -8  -3  278.50    8.40
  -9   8   3  283.60    7.30
   9  -8  -2    0.00    0.50
  -9   8   2    0.60    0.40
   9  -8  -1  204.30    8.20
  -9   8   1  211.60    7.20
   9  -8   0  220.70    8.20
  -9   8   0  226.30    6.80
   9  -8   1   60.30    2.70
  -9   8  -1   61.90    1.90
   9  -8   2  341.30   13.00
  -9   8  -2  344.80    9.50
   9  -8   3  107.00    4.60
  -9   8  -3  108.60    4.40
   9  -8   4  724.30   20.30
  -9   8  -4  747.50   23.70
   9  -8   5  118.80    8.40
  -9   8  -5  126.40    4.20
   9  -8   6   18.30    1.70
  -9   8  -6   17.00    1.10
   9  -8   7    0.70    0.80
  -9   8  -7    1.90    0.60
   9  -8   8  145.30    8.80
  -9   8  -8  166.90    5.00
   9  -8   9    3.00    0.80
  -9   8  -9    3.70    0.80
   9  -8  10   -0.80    2.30
  -9   8 -10    3.80    0.80
   9  -8  11   49.70    6.90
  -9   8 -11   48.70    2.70
   9  -8  12   29.10    4.10
  -9   8 -12   29.80    1.70
   9  -8  13  105.30   11.50
  -9   8 -13  118.40    5.00
   9  -8  14   42.40    6.40
  -9   8 -14   43.70    2.70
   9  -8  15   13.20    4.10
  -9   8 -15   14.00    1.60
   9  -8  16  183.40   19.50
  -9   8 -16  172.80    8.60
   9  -8  17   96.20   11.70
  -9   8 -17   93.50    5.70
   9  -8  18  114.00   16.90
  -9   8 -18  109.20    7.30
   9  -8  19   33.70    4.90
  -9   8 -19   30.20    3.30
   9  -8  20   44.60    7.10
  -9   8 -20   43.30    5.10
   9  -8  21    9.40    3.20
  -9   8 -21   13.20    3.50
   9  -7 -22   52.40    6.70
  -9   7  22   51.60   10.80
   9  -7 -21    7.60    3.40
  -9   7  21   10.90    4.90
   9  -7 -20   57.70    7.30
  -9   7  20   69.10    9.30
   9  -7 -19    2.00    2.70
  -9   7  19    0.80    2.00
   9  -7 -18  104.40    9.40
  -9   7  18  110.20   10.90
   9  -7 -17  132.80   10.60
  -9   7  17  126.20   13.40
   9  -7 -16    1.30    1.90
  -9   7  16   -0.70    1.40
   9  -7 -15   32.80    3.30
  -9   7  15   31.30    2.90
   9  -7 -14  432.10   24.70
  -9   7  14  468.60   16.90
   9  -7 -13   60.60    4.50
  -9   7  13   62.60    3.20
   9  -7 -12  403.40   20.80
  -9   7  12  440.30   18.00
   9  -7 -11    0.80    1.10
  -9   7  11    0.90    1.00
   9  -7 -10  232.80   11.00
  -9   7  10  249.90    9.40
   9  -7  -9   18.70    1.90
  -9   7   9   15.90    1.60
   9  -7  -8    1.10    0.80
  -9   7   8    2.90    0.80
   9  -7  -7  336.00   10.70
  -9   7   7  342.70   10.80
   9  -7  -6  171.40    6.10
  -9   7   6  180.20    4.50
   9  -7  -5    8.60    1.00
  -9   7   5    8.50    0.60
   9  -7  -4  566.00   17.70
  -9   7   4  604.00   11.40
   9  -7  -3  261.60    8.40
  -9   7   3  277.50    5.50
   9  -7  -2   81.00    3.50
  -9   7   2   81.50    2.60
   9  -7  -1  164.80    5.90
  -9   7   1  166.40    4.90
   9  -7   0  770.70   27.30
  -9   7   0  798.60   17.50
   9  -7   1  126.30    5.70
  -9   7  -1  134.00    2.80
   9  -7   2  454.80   16.60
  -9   7  -2  479.70   14.00
   9  -7   3  133.70    5.80
  -9   7  -3  138.90    5.20
   9  -7   4  631.40   22.60
  -9   7  -4  651.10   15.50
   9  -7   5   42.70    3.50
  -9   7  -5   52.50    2.30
   9  -7   6   87.80    4.00
  -9   7  -6   87.60    3.20
   9  -7   7  316.80    9.30
  -9   7  -7  329.70   10.70
   9  -7   8  252.00    9.30
  -9   7  -8  263.40    7.70
   9  -7   9   38.30    2.10
  -9   7  -9   38.00    1.80
   9  -7  10  199.60    8.60
  -9   7 -10  200.70    7.90
   9  -7  11   10.60    1.00
  -9   7 -11   10.40    1.20
   9  -7  12  208.10   14.30
  -9   7 -12  223.60    8.50
   9  -7  13  124.30    7.60
  -9   7 -13  128.80    4.90
   9  -7  14   28.20    2.60
  -9   7 -14   26.00    2.30
   9  -7  15   24.10    5.00
  -9   7 -15   24.10    2.40
   9  -7  16  342.20   35.80
  -9   7 -16  374.30   16.00
   9  -7  17   61.10    9.70
  -9   7 -17   61.70    4.30
   9  -7  18  231.50   23.60
  -9   7 -18  213.20   13.10
   9  -7  19    6.80    4.20
  -9   7 -19    6.30    1.90
   9  -7  20   26.00    6.60
  -9   7 -20   26.00    3.20
   9  -7  21    5.80    2.80
  -9   7 -21    6.70    2.00
   9  -7  22    4.00    3.10
  -9   7 -22   10.00    2.80
   9  -6 -22   15.70    5.00
  -9   6  22    2.30    3.30
   9  -6 -21    1.20    2.50
  -9   6  21    8.20    3.10
   9  -6 -20  102.10    8.40
  -9   6  20   92.10   13.40
   9  -6 -19    1.00    2.40
  -9   6  19    3.60    2.20
   9  -6 -18   32.20    4.50
  -9   6  18   40.00    4.90
   9  -6 -17    9.40    3.00
  -9   6  17    7.20    1.90
   9  -6 -16   82.20    7.50
  -9   6  16   74.80    6.00
   9  -6 -15   48.80    4.70
  -9   6  15   47.30    3.60
   9  -6 -14    3.10    1.30
  -9   6  14    2.80    1.20
   9  -6 -13    6.70    1.70
  -9   6  13    8.80    1.50
   9  -6 -12  297.90   14.10
  -9   6  12  298.70   16.20
   9  -6 -11  284.40   10.60
  -9   6  11  274.60   11.80
   9  -6 -10   28.80    2.20
  -9   6  10   28.30    2.10
   9  -6  -9  142.90    6.70
  -9   6   9  146.70    5.60
   9  -6  -8    6.60    1.20
  -9   6   8    3.50    0.60
   9  -6  -7   95.50    3.80
  -9   6   7   98.00    3.60
   9  -6  -6  460.80   13.30
  -9   6   6  483.20   10.90
   9  -6  -5   78.40    3.10
  -9   6   5   82.40    2.40
   9  -6  -4  472.60   14.00
  -9   6   4  472.20   10.30
   9  -6  -3   84.80    3.30
  -9   6   3   88.40    2.40
   9  -6  -2    7.20    0.90
  -9   6   2    5.50    0.30
   9  -6  -1  181.40    5.90
  -9   6   1  173.20    5.50
   9  -6   0  497.70   18.10
  -9   6   0  497.20   13.50
   9  -6   1   20.80    1.70
  -9   6  -1   21.60    1.30
   9  -6   2  223.80    9.30
  -9   6  -2  231.80    7.00
   9  -6   3  121.50    4.60
  -9   6  -3  117.20    4.80
   9  -6   4  107.40    6.70
  -9   6  -4  108.80    4.60
   9  -6   5  191.60    8.90
  -9   6  -5  192.40    7.00
   9  -6   6   53.70    3.10
  -9   6  -6   59.20    2.40
   9  -6   7  334.60   18.40
  -9   6  -7  349.50   10.40
   9  -6   8  149.20    8.30
  -9   6  -8  159.60    5.60
   9  -6   9   34.50    2.20
  -9   6  -9   34.30    2.20
   9  -6  10  442.90   16.70
  -9   6 -10  463.30   13.80
   9  -6  11   26.40    1.60
  -9   6 -11   29.60    2.00
   9  -6  12    7.50    1.00
  -9   6 -12    7.70    1.40
   9  -6  13   10.00    1.50
  -9   6 -13   17.20    1.80
   9  -6  14  151.70   11.20
  -9   6 -14  178.60    7.00
   9  -6  15   17.70    3.30
  -9   6 -15   17.00    2.00
   9  -6  16   12.40    3.30
  -9   6 -16    9.80    1.80
   9  -6  17    5.00    3.30
  -9   6 -17    2.00    1.50
   9  -6  18   88.60   13.20
  -9   6 -18   95.90    6.40
   9  -6  19  127.40   15.00
  -9   6 -19  114.50    9.10
   9  -6  20    5.10    3.50
  -9   6 -20    0.40    2.10
   9  -6  21   51.60   10.90
  -9   6 -21   52.50    6.10
   9  -6  22    5.20    5.20
  -9   6 -22   -1.60    2.50
   9  -5 -23   41.80    8.00
  -9   5  23   42.20    6.30
   9  -5 -22    3.10    4.30
  -9   5  22   -0.40    3.80
   9  -5 -21    9.20    3.50
  -9   5  21    6.90    2.70
   9  -5 -20   39.60    6.10
  -9   5  20   44.70    4.70
   9  -5 -19   -1.70    2.00
  -9   5  19    2.20    2.00
   9  -5 -18   14.40    3.20
  -9   5  18   14.50    2.90
   9  -5 -17   39.60    4.10
  -9   5  17   49.80    5.30
   9  -5 -16    5.10    2.30
  -9   5  16   -1.30    1.60
   9  -5 -15   37.20    3.50
  -9   5  15   43.40    3.80
   9  -5 -14    3.50    1.20
  -9   5  14    1.80    1.10
   9  -5 -13   81.30    5.80
  -9   5  13   84.10    4.30
   9  -5 -12   46.30    3.60
  -9   5  12   42.90    2.90
   9  -5 -11  233.90   13.20
  -9   5  11  236.90    9.60
   9  -5 -10  155.30    8.20
  -9   5  10  156.10    7.10
   9  -5  -9   89.40    4.30
  -9   5   9   92.90    3.80
   9  -5  -8   14.60    1.60
  -9   5   8   16.30    1.00
   9  -5  -7  345.80   12.90
  -9   5   7  357.00    9.30
   9  -5  -6    5.30    1.00
  -9   5   6    3.70    0.50
   9  -5  -5    3.00    0.90
  -9   5   5    2.60    0.50
   9  -5  -4  152.80    5.30
  -9   5   4  158.70    3.60
   9  -5  -3  118.50    4.00
  -9   5   3  126.60    4.10
   9  -5  -2    6.10    0.80
  -9   5   2    6.00    0.80
   9  -5  -1   13.30    1.00
  -9   5   1   12.40    1.00
   9  -5   0   42.70    2.40
  -9   5   0   37.00    1.70
   9  -5   1   33.50    2.10
  -9   5  -1   37.60    1.60
   9  -5   2    2.10    0.90
  -9   5  -2    4.70    0.90
   9  -5   3  437.50   14.90
  -9   5  -3  431.40   14.00
   9  -5   4  142.00    6.10
  -9   5  -4  150.20    4.70
   9  -5   5   21.70    2.00
  -9   5  -5   25.40    1.50
   9  -5   6    0.80    0.90
  -9   5  -6    0.70    0.80
   9  -5   7  651.90   24.70
  -9   5  -7  668.70   17.10
   9  -5   8   27.80    1.60
  -9   5  -8   23.80    1.80
   9  -5   9   14.30    1.20
  -9   5  -9   17.90    1.60
   9  -5  10  242.10    9.40
  -9   5 -10  254.20    7.60
   9  -5  11    2.00    1.10
  -9   5 -11    0.20    0.80
   9  -5  12   68.00    3.30
  -9   5 -12   67.10    3.30
   9  -5  13   40.20    3.10
  -9   5 -13   40.20    2.60
   9  -5  14    1.50    1.10
  -9   5 -14    0.20    0.90
   9  -5  15   10.70    2.80
  -9   5 -15   12.30    1.80
   9  -5  16    0.40    2.10
  -9   5 -16    3.30    1.10
   9  -5  17   59.30    8.10
  -9   5 -17   50.80    4.00
   9  -5  18   15.00    4.80
  -9   5 -18   24.60    2.50
   9  -5  19   23.40    7.60
  -9   5 -19   27.60    3.10
   9  -5  20   10.90    4.70
  -9   5 -20    8.40    2.50
   9  -5  21   43.20   10.40
  -9   5 -21   53.80    7.10
   9  -5  22   14.40    6.40
  -9   5 -22   11.60    2.70
  -9   5 -23   13.80    3.40
   9  -4 -23   52.80    7.40
  -9   4  23   39.40    8.40
   9  -4 -22    5.20    3.20
  -9   4  22    4.70    3.00
   9  -4 -21    8.20    3.30
  -9   4  21    4.70    2.20
   9  -4 -20   41.00    5.40
  -9   4  20   43.30    5.50
   9  -4 -19   -2.10    2.00
  -9   4  19    0.90    1.70
   9  -4 -18   13.40    3.20
  -9   4  18   12.30    2.80
   9  -4 -17   45.50    4.10
  -9   4  17   49.60    5.50
   9  -4 -16    0.60    1.40
  -9   4  16    1.80    1.90
   9  -4 -15   36.20    3.10
  -9   4  15   34.80    4.20
   9  -4 -14    0.50    1.10
  -9   4  14    1.80    1.70
   9  -4 -13   83.10    4.30
  -9   4  13   83.10    4.70
   9  -4 -12   42.10    2.80
  -9   4  12   45.80    3.30
   9  -4 -11  226.80   11.60
  -9   4  11  236.00    8.60
   9  -4 -10  153.80    9.10
  -9   4  10  158.00    7.00
   9  -4  -9   85.00    4.70
  -9   4   9   91.10    3.60
   9  -4  -8   16.20    1.90
  -9   4   8   15.50    1.00
   9  -4  -7  346.00   12.80
  -9   4   7  353.10    8.70
   9  -4  -6    5.10    1.00
  -9   4   6    3.70    0.50
   9  -4  -5    3.40    0.90
  -9   4   5    1.50    0.40
   9  -4  -4  154.90    7.10
  -9   4   4  159.50    3.60
   9  -4  -3  123.70    4.50
  -9   4   3  120.40    4.00
   9  -4  -2    6.60    0.90
  -9   4   2    7.00    0.90
   9  -4  -1   13.70    1.10
  -9   4   1   11.40    1.00
   9  -4   0   36.50    2.60
  -9   4   0   35.20    1.50
   9  -4   1   37.40    2.80
  -9   4  -1   33.50    1.70
   9  -4   2    4.10    1.10
  -9   4  -2    3.20    0.80
   9  -4   3  447.10   15.60
  -9   4  -3  439.80   12.50
   9  -4   4  137.40    7.60
  -9   4  -4  148.30    4.40
   9  -4   5   24.80    2.10
  -9   4  -5   24.90    1.40
   9  -4   6    0.80    1.10
  -9   4  -6    2.60    0.90
   9  -4   7  651.70   30.50
  -9   4  -7  655.50   17.80
   9  -4   8   26.50    1.50
  -9   4  -8   25.50    1.60
   9  -4   9   15.10    1.30
  -9   4  -9   14.30    1.40
   9  -4  10  249.10   11.60
  -9   4 -10  249.60    8.60
   9  -4  11    0.80    1.10
  -9   4 -11    1.80    0.90
   9  -4  12   66.60    4.20
  -9   4 -12   67.10    3.60
   9  -4  13   37.20    3.10
  -9   4 -13   38.10    2.50
   9  -4  14   -1.00    1.10
  -9   4 -14    1.50    1.00
   9  -4  15   10.90    2.20
  -9   4 -15   10.70    1.60
   9  -4  16    2.10    2.70
  -9   4 -16    2.00    1.10
   9  -4  17   59.40    7.10
  -9   4 -17   59.70    3.60
   9  -4  18   16.40    3.90
  -9   4 -18   16.50    2.30
   9  -4  19   36.20    6.50
  -9   4 -19   24.30    3.50
   9  -4  20   14.80    5.50
  -9   4 -20   17.00    3.20
   9  -4  21   46.90   11.40
  -9   4 -21   51.30    6.10
   9  -4  22   14.30    6.40
  -9   4 -22   14.40    3.10
   9  -4  23    9.60    5.10
  -9   4 -23    4.70    3.10
   9  -3 -22    0.80    3.10
  -9   3  22    2.60    3.00
   9  -3 -21    7.50    3.90
  -9   3  21    3.40    3.10
   9  -3 -20   88.70   12.50
  -9   3  20   93.90   12.40
   9  -3 -19    2.30    2.10
  -9   3  19    4.00    2.50
   9  -3 -18   35.80    3.40
  -9   3  18   42.90    4.70
   9  -3 -17    9.80    1.70
  -9   3  17    9.30    2.30
   9  -3 -16   79.40    6.60
  -9   3  16   76.90    9.20
   9  -3 -15   46.40    4.30
  -9   3  15   45.00    4.30
   9  -3 -14    1.30    1.10
  -9   3  14    2.20    1.50
   9  -3 -13    5.60    1.30
  -9   3  13    8.90    2.10
   9  -3 -12  307.50   17.10
  -9   3  12  293.10   16.50
   9  -3 -11  278.60   12.70
  -9   3  11  268.20   13.00
   9  -3 -10   30.00    2.80
  -9   3  10   30.60    2.30
   9  -3  -9  149.40    7.00
  -9   3   9  154.30    6.60
   9  -3  -8    3.20    1.10
  -9   3   8    2.40    0.60
   9  -3  -7   99.10    5.10
  -9   3   7   96.90    3.30
   9  -3  -6  467.30   19.70
  -9   3   6  470.60   12.60
   9  -3  -5   82.30    3.40
  -9   3   5   79.80    2.50
   9  -3  -4  473.40   16.70
  -9   3   4  482.60   10.50
   9  -3  -3   89.60    3.50
  -9   3   3   85.50    3.10
   9  -3  -2    6.40    0.70
  -9   3   2    5.10    0.80
   9  -3  -1  171.70    5.20
  -9   3   1  172.40    5.20
   9  -3   0  503.40   13.80
  -9   3   0  495.10   12.40
   9  -3   1   21.40    1.50
  -9   3  -1   18.70    1.20
   9  -3   2  220.00    8.70
  -9   3  -2  220.70    7.60
   9  -3   3  118.60    5.10
  -9   3  -3  117.90    4.20
   9  -3   4  102.70    4.00
  -9   3  -4  104.60    3.50
   9  -3   5  189.50    9.70
  -9   3  -5  204.80    6.20
   9  -3   6   54.70    3.60
  -9   3  -6   54.50    2.30
   9  -3   7  338.40   17.80
  -9   3  -7  335.50   11.30
   9  -3   8  155.90    6.70
  -9   3  -8  160.80    4.90
   9  -3   9   31.50    2.20
  -9   3  -9   35.80    2.10
   9  -3  10  452.40   23.00
  -9   3 -10  450.20   15.70
   9  -3  11   29.50    3.10
  -9   3 -11   27.30    2.00
   9  -3  12    6.90    1.80
  -9   3 -12    8.60    1.20
   9  -3  13   18.50    2.30
  -9   3 -13   18.80    1.80
   9  -3  14  168.20   10.90
  -9   3 -14  167.20    8.50
   9  -3  15   20.00    2.30
  -9   3 -15   14.00    1.80
   9  -3  16    7.30    1.90
  -9   3 -16    6.50    1.40
   9  -3  17    7.60    3.70
  -9   3 -17    2.40    1.30
   9  -3  18   80.00   13.60
  -9   3 -18   91.00    7.30
   9  -3  19  129.20   13.50
  -9   3 -19  103.80    8.10
   9  -3  20    3.80    3.00
  -9   3 -20    4.70    2.40
   9  -3  21   59.20   14.50
  -9   3 -21   51.00    5.60
   9  -3  22    0.20    3.50
  -9   3 -22   -0.40    2.90
   9  -2 -22   41.10   10.60
  -9   2  22   48.00    7.00
   9  -2 -21    5.50    4.10
  -9   2  21   13.30    3.60
   9  -2 -20   62.50    6.60
  -9   2  20   63.00    9.90
   9  -2 -19   -2.10    2.10
  -9   2  19    3.50    2.40
   9  -2 -18  108.30    8.20
  -9   2  18  105.30   13.40
   9  -2 -17  117.30    8.30
  -9   2  17  115.60   11.40
   9  -2 -16    1.20    1.10
  -9   2  16   -0.30    2.00
   9  -2 -15   33.30    3.00
  -9   2  15   35.40    3.60
   9  -2 -14  453.10   25.10
  -9   2  14  447.00   19.70
   9  -2 -13   61.30    4.50
  -9   2  13   63.10    5.30
   9  -2 -12  425.30   19.90
  -9   2  12  428.90   22.90
   9  -2 -11    0.30    0.90
  -9   2  11   -0.60    1.30
   9  -2 -10  252.70   12.80
  -9   2  10  238.20   16.00
   9  -2  -9   14.60    1.80
  -9   2   9   17.70    1.80
   9  -2  -8    2.30    1.20
  -9   2   8    2.10    0.80
   9  -2  -7  332.20   15.40
  -9   2   7  335.00    8.60
   9  -2  -6  170.30    9.60
  -9   2   6  167.00    5.50
   9  -2  -5    9.10    1.50
  -9   2   5    7.40    0.70
   9  -2  -4  576.20   28.30
  -9   2   4  588.60   13.50
   9  -2  -3  268.90    8.40
  -9   2   3  276.50    6.00
   9  -2  -2   78.70    2.60
  -9   2   2   78.00    2.80
   9  -2  -1  172.10    5.60
  -9   2   1  164.90    5.00
   9  -2   0  791.20   25.00
  -9   2   0  766.90   24.00
   9  -2   1  130.60    4.50
  -9   2  -1  124.30    4.90
   9  -2   2  466.10   14.30
  -9   2  -2  457.80   15.30
   9  -2   3  136.50    5.60
  -9   2  -3  134.70    4.60
   9  -2   4  648.20   22.40
  -9   2  -4  631.00   17.70
   9  -2   5   52.20    3.00
  -9   2  -5   52.50    2.70
   9  -2   6   91.90    2.70
  -9   2  -6   86.90    3.80
   9  -2   7  333.30   10.50
  -9   2  -7  323.70   12.00
   9  -2   8  258.50   11.50
  -9   2  -8  262.80   10.20
   9  -2   9   39.70    2.80
  -9   2  -9   42.00    2.30
   9  -2  10  201.20   12.90
  -9   2 -10  204.20    9.00
   9  -2  11    8.80    1.80
  -9   2 -11    9.60    1.40
   9  -2  12  215.60   14.40
  -9   2 -12  204.70   10.30
   9  -2  13  118.60    8.00
  -9   2 -13  125.20    6.60
   9  -2  14   29.90    3.60
  -9   2 -14   30.10    2.40
   9  -2  15   32.10    3.10
  -9   2 -15   26.80    2.40
   9  -2  16  360.30   26.20
  -9   2 -16  355.20   22.30
   9  -2  17   62.40    6.40
  -9   2 -17   61.20    5.40
   9  -2  18  213.90   35.40
  -9   2 -18  207.30   12.60
   9  -2  19   11.20    4.90
  -9   2 -19    4.90    2.30
   9  -2  20   22.30    6.00
  -9   2 -20   19.20    3.70
   9  -2  21    2.50    3.50
  -9   2 -21    3.50    2.40
   9  -2  22    7.40    4.90
  -9   2 -22    8.50    3.20
   9  -1 -21   -0.70    3.30
  -9   1  21   -0.80    3.20
   9  -1 -20    9.20    3.50
  -9   1  20   12.10    4.00
   9  -1 -19    1.40    2.90
  -9   1  19    0.90    2.10
   9  -1 -18   25.50    3.10
  -9   1  18   30.10    4.70
   9  -1 -17   50.40    6.10
  -9   1  17   49.60    6.20
   9  -1 -16    7.40    2.00
  -9   1  16    3.70    2.00
   9  -1 -15   14.30    2.00
  -9   1  15   16.50    2.60
   9  -1 -14  196.70   13.20
  -9   1  14  189.40   12.50
   9  -1 -13  147.20    7.50
  -9   1  13  149.90    9.90
   9  -1 -12  200.90    9.30
  -9   1  12  187.50   15.80
   9  -1 -11   20.40    1.50
  -9   1  11   19.60    2.50
   9  -1 -10  351.60   11.60
  -9   1  10  341.00   23.90
   9  -1  -9   76.50    3.40
  -9   1   9   68.80    5.40
   9  -1  -8   12.20    1.20
  -9   1   8    9.70    0.90
   9  -1  -7   62.80    2.50
  -9   1   7   58.20    4.00
   9  -1  -6  133.60    4.50
  -9   1   6  133.20    6.50
   9  -1  -5   50.60    2.30
  -9   1   5   48.70    2.20
   9  -1  -4   14.60    0.90
  -9   1   4   14.50    1.10
   9  -1  -3  275.30    7.60
  -9   1   3  272.90    8.10
   9  -1  -2    0.50    0.30
  -9   1   2    1.00    0.50
   9  -1  -1  215.70    7.20
  -9   1   1  206.50    5.80
   9  -1   0  229.60    6.60
  -9   1   0  216.30    6.60
   9  -1   1   62.50    2.90
  -9   1  -1   62.10    2.70
   9  -1   2  343.90   11.70
  -9   1  -2  325.00    9.60
   9  -1   3  109.80    3.10
  -9   1  -3  106.10    3.50
   9  -1   4  730.60   20.30
  -9   1  -4  706.70   20.00
   9  -1   5  126.80    4.20
  -9   1  -5  126.40    4.50
   9  -1   6   19.30    1.30
  -9   1  -6   18.90    1.50
   9  -1   7    3.40    0.80
  -9   1  -7    3.20    1.00
   9  -1   8  154.70    7.20
  -9   1  -8  160.10    5.90
   9  -1   9    5.90    1.50
  -9   1  -9    2.90    1.10
   9  -1  10    3.30    1.20
  -9   1 -10    2.00    1.10
   9  -1  11   53.60    4.40
  -9   1 -11   51.90    3.40
   9  -1  12   26.10    2.90
  -9   1 -12   28.90    2.20
   9  -1  13  112.70    8.00
  -9   1 -13  109.50    4.90
   9  -1  14   43.20    4.20
  -9   1 -14   37.60    3.30
   9  -1  15   14.10    2.80
  -9   1 -15   15.60    2.40
   9  -1  16  169.70   17.10
  -9   1 -16  161.00   11.80
   9  -1  17  103.40    9.10
  -9   1 -17   86.50    6.10
   9  -1  18  102.00   20.20
  -9   1 -18  105.50    9.30
   9  -1  19   38.90    7.10
  -9   1 -19   36.10    4.50
   9  -1  20   41.30   10.10
  -9   1 -20   36.00    5.90
   9  -1  21    8.10    4.30
  -9   1 -21    7.40    3.20
   9   0 -20   59.20    6.80
  -9   0  20   52.00    7.20
   9   0 -19    3.10    3.00
  -9   0  19    0.60    3.20
   9   0 -18   54.20    5.10
  -9   0  18   64.30    7.80
   9   0 -17    5.70    1.90
  -9   0  17    5.20    2.30
   9   0 -16    1.50    1.50
  -9   0  16   -0.20    1.60
   9   0 -15    2.60    1.30
  -9   0  15    3.20    2.00
   9   0 -14   68.40    4.40
  -9   0  14   66.40    8.20
   9   0 -13   31.30    2.30
  -9   0  13   26.00    5.50
   9   0 -12   94.20    4.70
  -9   0  12  102.30    9.20
   9   0 -11   11.00    1.30
  -9   0  11   12.60    3.30
   9   0 -10  175.90    7.80
  -9   0  10  183.90   15.60
   9   0  -9   97.90    4.50
  -9   0   9   95.10    7.10
   9   0  -8    5.50    0.90
  -9   0   8    4.40    0.90
   9   0  -7  256.00    7.60
  -9   0   7  257.60   13.10
   9   0  -6  287.40    9.80
  -9   0   6  284.20   18.70
   9   0  -5    5.40    0.80
  -9   0   5    7.80    1.90
   9   0  -4  230.90    7.90
  -9   0   4  228.30   10.40
   9   0  -3   49.80    1.90
  -9   0   3   50.20    3.60
   9   0  -2    2.50    0.60
  -9   0   2    0.80    1.70
   9   0  -1    7.00    0.70
  -9   0   1    7.80    1.40
   9   0   0  655.60   23.90
  -9   0   0  657.60   22.00
   9   0   1    6.30    0.60
  -9   0  -1    8.40    0.90
   9   0   2    2.40    0.50
  -9   0  -2    4.60    1.20
   9   0   3   53.90    1.90
  -9   0  -3   50.30    2.60
   9   0   4  238.30    7.30
  -9   0  -4  224.20    9.20
   9   0   5    7.80    0.70
  -9   0  -5    6.60    1.20
   9   0   6  296.60    9.90
  -9   0  -6  285.20   10.70
   9   0   7  261.50    9.10
  -9   0  -7  257.30   11.20
   9   0   8    6.00    0.80
  -9   0  -8    4.80    1.30
   9   0   9  103.40    6.50
  -9   0  -9  100.10    4.20
   9   0  10  171.10   11.80
  -9   0 -10  174.70    9.00
   9   0  11   11.80    3.00
  -9   0 -11   15.00    1.70
   9   0  12   91.30    8.60
  -9   0 -12   89.30    5.90
   9   0  13   33.20    3.70
  -9   0 -13   28.70    3.50
   9   0  14   69.70    6.60
  -9   0 -14   70.10    4.90
   9   0  15    0.20    1.70
  -9   0 -15    3.70    1.90
   9   0  16    0.70    2.30
  -9   0 -16    2.40    1.80
   9   0  17    2.30    1.80
  -9   0 -17    4.60    2.70
   9   0  18   51.30   12.80
  -9   0 -18   50.30    5.90
   9   0  19   -3.20    4.00
  -9   0 -19   -0.30    2.90
   9   0  20   80.70    9.80
  -9   0 -20   50.60    6.90
  10  -9 -19   18.20    3.80
 -10   9  19    6.90    6.10
  10  -9 -18    7.90    3.00
  10  -9 -17    1.30    1.80
 -10   9  17    4.10    2.90
  10  -9 -16    0.00    1.90
 -10   9  16   -1.20    1.70
  10  -9 -15    9.90    2.50
 -10   9  15    8.90    2.40
  10  -9 -14    2.10    2.00
 -10   9  14    2.10    1.80
  10  -9 -13   93.00    7.10
 -10   9  13   98.90   10.80
  10  -9 -12    9.60    2.00
 -10   9  12    8.20    2.10
  10  -9 -11  305.80   12.20
 -10   9  11  302.90   24.10
  10  -9 -10  178.00   11.80
 -10   9  10  188.50    8.90
  10  -9  -9   37.50    3.20
 -10   9   9   37.80    2.80
  10  -9  -8   58.20    4.00
 -10   9   8   58.10    4.00
  10  -9  -7   27.60    2.40
 -10   9   7   22.90    1.40
  10  -9  -6   34.20    2.70
 -10   9   6   33.70    1.90
  10  -9  -5    3.20    1.30
 -10   9   5    3.00    0.60
  10  -9  -4   44.80    3.20
 -10   9   4   50.70    2.20
  10  -9  -3   35.00    3.10
 -10   9   3   31.80    1.60
  10  -9  -2   39.50    3.20
 -10   9   2   35.50    1.80
  10  -9  -1   66.50    4.60
 -10   9   1   76.00    3.00
  10  -9   0    2.90    1.60
 -10   9   0    2.10    0.50
  10  -9   1   68.70    5.00
 -10   9  -1   76.10    3.30
  10  -9   2    4.60    1.70
 -10   9  -2    5.70    0.70
  10  -9   3  646.30   28.20
 -10   9  -3  646.30   18.70
  10  -9   4   62.60    4.80
 -10   9  -4   69.90    2.80
  10  -9   5    5.50    2.10
 -10   9  -5    7.60    0.80
  10  -9   6   28.50    2.40
 -10   9  -6   26.80    1.80
  10  -9   7  177.70   15.10
 -10   9  -7  191.20    8.60
  10  -9   8  120.40   11.80
 -10   9  -8  108.90    6.10
  10  -9   9    0.80    2.10
 -10   9  -9    0.80    1.20
  10  -9  10   84.90    8.90
 -10   9 -10   83.30    5.90
  10  -9  11   31.90    7.10
 -10   9 -11   38.20    3.70
  10  -9  12   66.20    7.00
 -10   9 -12   67.40    4.50
  10  -9  13    7.00    3.20
 -10   9 -13    2.70    1.50
  10  -9  14   -2.40    2.20
 -10   9 -14    0.30    1.40
  10  -9  15    2.90    2.40
 -10   9 -15    0.10    1.30
  10  -9  16    6.90    3.40
 -10   9 -16    1.90    1.80
  10  -9  17   60.70    6.50
 -10   9 -17   55.40    5.90
  10  -9  18   -5.30    4.00
 -10   9 -18    3.80    2.50
  10  -9  19   35.20    7.10
 -10   9 -19   40.20    6.00
  10  -8 -20  133.60   12.20
 -10   8  20  102.70   21.10
  10  -8 -19    6.30    2.50
 -10   8  19   15.70    5.20
  10  -8 -18   12.40    3.30
 -10   8  18   12.60    5.40
  10  -8 -17   -1.60    1.90
 -10   8  17   -1.80    2.50
  10  -8 -16   17.00    2.90
 -10   8  16    8.80    3.20
  10  -8 -15    6.30    2.20
 -10   8  15    5.20    2.30
  10  -8 -14   22.70    2.70
 -10   8  14   28.20    2.80
  10  -8 -13   13.00    2.30
 -10   8  13   15.00    2.10
  10  -8 -12  107.80    5.60
 -10   8  12  111.40    7.60
  10  -8 -11   49.90    3.60
 -10   8  11   47.10    3.80
  10  -8 -10   36.70    2.90
 -10   8  10   30.90    2.60
  10  -8  -9   -1.00    1.40
 -10   8   9    0.40    1.10
  10  -8  -8   54.30    3.30
 -10   8   8   53.40    2.40
  10  -8  -7   20.50    2.00
 -10   8   7   20.50    1.20
  10  -8  -6  246.50   10.20
 -10   8   6  264.90    9.30
  10  -8  -5   12.20    1.70
 -10   8   5   13.70    1.20
  10  -8  -4  235.50   11.50
 -10   8   4  242.60    7.70
  10  -8  -3    0.80    0.90
 -10   8   3    1.40    0.60
  10  -8  -2   55.70    3.60
 -10   8   2   55.10    2.20
  10  -8  -1   30.60    2.70
 -10   8   1   29.80    1.50
  10  -8   0  195.50    8.90
 -10   8   0  208.80    7.60
  10  -8   1   91.80    5.10
 -10   8  -1   90.30    3.80
  10  -8   2  182.10    8.90
 -10   8  -2  182.90    7.50
  10  -8   3  139.80    7.80
 -10   8  -3  160.00    5.60
  10  -8   4   20.70    2.40
 -10   8  -4   21.30    1.80
  10  -8   5    4.20    1.00
 -10   8  -5    8.20    1.30
  10  -8   6   80.00    6.00
 -10   8  -6   84.80    4.30
  10  -8   7   -0.80    1.00
 -10   8  -7    0.20    0.80
  10  -8   8   28.00    3.00
 -10   8  -8   34.10    2.50
  10  -8   9    9.80    1.50
 -10   8  -9   10.40    1.40
  10  -8  10  501.90   52.30
 -10   8 -10  531.90   21.10
  10  -8  11   12.00    3.40
 -10   8 -11   10.60    1.70
  10  -8  12    8.50    3.50
 -10   8 -12    9.90    1.70
  10  -8  13    1.10    2.60
 -10   8 -13    1.10    1.20
  10  -8  14   19.90    4.70
 -10   8 -14   22.20    2.50
  10  -8  15   22.90    5.60
 -10   8 -15   23.10    2.60
  10  -8  16    2.10    4.00
 -10   8 -16    0.50    1.70
  10  -8  17    8.50    5.30
 -10   8 -17    9.90    2.00
  10  -8  18   16.60    5.80
 -10   8 -18   16.80    2.80
  10  -8  19    8.30    5.60
 -10   8 -19    4.70    2.10
  10  -8  20    0.30    2.90
 -10   8 -20    1.90    2.50
  10  -7 -21   11.10    3.30
 -10   7  21    1.40    4.10
  10  -7 -20   20.50    3.80
 -10   7  20    6.10    5.80
  10  -7 -19   24.80    4.10
 -10   7  19   18.30    6.20
  10  -7 -18    9.00    2.60
 -10   7  18    7.10    2.70
  10  -7 -17    6.90    2.60
 -10   7  17    6.30    2.20
  10  -7 -16    7.10    2.30
 -10   7  16    8.40    2.10
  10  -7 -15    3.00    1.80
 -10   7  15    4.10    1.50
  10  -7 -14   21.10    2.70
 -10   7  14   16.40    2.10
  10  -7 -13   82.60    4.70
 -10   7  13   79.50    5.10
  10  -7 -12   39.90    3.40
 -10   7  12   43.40    3.40
  10  -7 -11  162.70    9.00
 -10   7  11  161.20    9.80
  10  -7 -10  304.50   17.60
 -10   7  10  316.10   15.20
  10  -7  -9  199.00    9.10
 -10   7   9  200.60   10.80
  10  -7  -8    9.20    1.60
 -10   7   8    7.40    1.20
  10  -7  -7  360.80   12.90
 -10   7   7  386.40   14.40
  10  -7  -6    2.50    1.10
 -10   7   6    2.80    0.70
  10  -7  -5   25.90    2.20
 -10   7   5   24.70    1.40
  10  -7  -4   29.10    2.00
 -10   7   4   31.70    1.70
  10  -7  -3    6.00    1.30
 -10   7   3    4.70    0.40
  10  -7  -2   32.30    2.10
 -10   7   2   33.10    2.10
  10  -7  -1    4.90    1.20
 -10   7   1    6.40    1.10
  10  -7   0  279.30   13.30
 -10   7   0  290.10   10.00
  10  -7   1   80.10    4.90
 -10   7  -1   77.90    3.10
  10  -7   2   53.10    3.60
 -10   7  -2   61.40    2.60
  10  -7   3  433.40   19.90
 -10   7  -3  453.60   16.50
  10  -7   4   94.90    4.20
 -10   7  -4  100.30    5.40
  10  -7   5   57.70    3.20
 -10   7  -5   61.80    3.10
  10  -7   6  200.10    8.00
 -10   7  -6  224.90   10.00
  10  -7   7  544.00   32.90
 -10   7  -7  602.30   22.10
  10  -7   8    3.00    1.00
 -10   7  -8    0.80    1.10
  10  -7   9    9.30    1.40
 -10   7  -9    9.40    1.40
  10  -7  10   53.60    3.70
 -10   7 -10   56.80    3.40
  10  -7  11   21.90    4.00
 -10   7 -11   21.10    2.10
  10  -7  12   41.70    5.70
 -10   7 -12   40.90    3.20
  10  -7  13    4.30    2.00
 -10   7 -13   -0.40    1.40
  10  -7  14   73.60   10.20
 -10   7 -14   79.80    4.80
  10  -7  15    8.40    4.00
 -10   7 -15    2.30    1.50
  10  -7  16   14.80    4.60
 -10   7 -16   15.40    2.20
  10  -7  17  112.80   16.30
 -10   7 -17  109.30    8.10
  10  -7  18   17.00    4.80
 -10   7 -18   11.20    2.20
  10  -7  19   36.00    9.10
 -10   7 -19   38.70    3.70
  10  -7  20   75.00   11.00
 -10   7 -20   64.40    5.50
 -10   7 -21   35.50    4.80
  10  -6 -21    8.20    3.40
 -10   6  21   15.10    3.90
  10  -6 -20   19.50    5.30
 -10   6  20   16.60    4.20
  10  -6 -19   75.30    8.90
 -10   6  19   87.60    8.00
  10  -6 -18   24.40    4.90
 -10   6  18   24.10    4.20
  10  -6 -17  118.10   10.40
 -10   6  17  124.30   13.10
  10  -6 -16   12.00    2.40
 -10   6  16   13.70    2.80
  10  -6 -15    4.20    1.50
 -10   6  15    7.10    1.90
  10  -6 -14    3.50    1.30
 -10   6  14    2.40    1.10
  10  -6 -13   75.10    5.30
 -10   6  13   82.50    4.40
  10  -6 -12    2.10    1.20
 -10   6  12    3.60    1.10
  10  -6 -11   77.40    3.90
 -10   6  11   75.70    4.30
  10  -6 -10  358.20   15.40
 -10   6  10  362.00   15.40
  10  -6  -9  103.50    5.40
 -10   6   9  120.80    4.80
  10  -6  -8  219.10    8.50
 -10   6   8  219.80   10.30
  10  -6  -7  229.70   11.10
 -10   6   7  246.60   11.50
  10  -6  -6  160.40    6.40
 -10   6   6  168.00    6.30
  10  -6  -5   32.90    2.20
 -10   6   5   32.70    1.60
  10  -6  -4   54.90    3.10
 -10   6   4   50.10    2.90
  10  -6  -3  640.80   20.50
 -10   6   3  630.80   20.40
  10  -6  -2  171.40    7.20
 -10   6   2  175.70    6.00
  10  -6  -1  256.00   10.70
 -10   6   1  271.20    8.40
  10  -6   0   26.40    2.40
 -10   6   0   30.10    1.90
  10  -6   1    8.10    1.40
 -10   6  -1    5.60    1.00
  10  -6   2    6.00    1.50
 -10   6  -2    5.90    1.10
  10  -6   3   11.70    1.30
 -10   6  -3   10.50    1.40
  10  -6   4  205.40    7.70
 -10   6  -4  200.70    8.10
  10  -6   5  139.80    5.70
 -10   6  -5  137.90    6.90
  10  -6   6  169.50   10.80
 -10   6  -6  182.10    6.50
  10  -6   7   15.10    2.00
 -10   6  -7   13.20    1.40
  10  -6   8  242.50   15.10
 -10   6  -8  255.30    9.80
  10  -6   9   32.80    2.40
 -10   6  -9   35.00    2.30
  10  -6  10  166.40    7.70
 -10   6 -10  172.80    7.40
  10  -6  11  350.00   29.60
 -10   6 -11  374.50   14.60
  10  -6  12  104.20    9.00
 -10   6 -12  110.60    5.70
  10  -6  13  215.00   24.40
 -10   6 -13  223.50   11.10
  10  -6  14   13.00    3.90
 -10   6 -14   14.90    2.40
  10  -6  15    2.70    4.00
 -10   6 -15   -0.60    1.40
  10  -6  16   -1.50    3.20
 -10   6 -16   -0.20    1.60
  10  -6  17   34.00    7.00
 -10   6 -17   35.90    3.40
  10  -6  18    2.60    4.00
 -10   6 -18    0.90    1.60
  10  -6  19   49.90    9.20
 -10   6 -19   49.00    4.20
  10  -6  20  112.70   12.40
 -10   6 -20   96.60   11.00
  10  -6  21    6.70    4.30
 -10   6 -21   11.40    3.70
  10  -5 -21    0.40    3.80
 -10   5  21    6.50    3.60
  10  -5 -20   18.80    4.40
 -10   5  20   24.30    6.60
  10  -5 -19    0.30    3.20
 -10   5  19    2.30    2.80
  10  -5 -18   98.00   10.30
 -10   5  18  104.80    8.40
  10  -5 -17    0.80    2.40
 -10   5  17   -0.40    2.20
  10  -5 -16  137.00   13.10
 -10   5  16  142.20   14.50
  10  -5 -15   -0.60    1.90
 -10   5  15    0.00    1.40
  10  -5 -14  714.30   52.10
 -10   5  14  732.80   26.90
  10  -5 -13    0.90    1.50
 -10   5  13    0.40    1.30
  10  -5 -12  345.90   23.70
 -10   5  12  341.60   15.10
  10  -5 -11    0.90    1.10
 -10   5  11   -0.10    1.00
  10  -5 -10    4.10    1.50
 -10   5  10    1.60    1.10
  10  -5  -9    0.60    1.00
 -10   5   9   -0.10    0.90
  10  -5  -8  533.80   19.70
 -10   5   8  533.10   22.20
  10  -5  -7   -0.40    0.80
 -10   5   7    0.00    0.80
  10  -5  -6   84.90    4.20
 -10   5   6   83.50    4.00
  10  -5  -5    0.40    0.80
 -10   5   5    0.60    0.30
  10  -5  -4  270.30   10.50
 -10   5   4  278.10    8.60
  10  -5  -3    0.20    0.70
 -10   5   3    0.40    0.90
  10  -5  -2  106.90    5.00
 -10   5   2  110.60    4.10
  10  -5  -1    0.90    1.20
 -10   5   1    0.50    0.70
  10  -5   0 2315.70   91.90
 -10   5   0 2386.80   71.00
  10  -5   1    4.70    1.60
 -10   5  -1    1.70    0.90
  10  -5   2  444.80   15.90
 -10   5  -2  472.90   17.60
  10  -5   3    0.90    0.80
 -10   5  -3    0.00    1.00
  10  -5   4  135.10    6.10
 -10   5  -4  129.80    6.10
  10  -5   5    0.40    1.00
 -10   5  -5    0.70    0.70
  10  -5   6   25.60    2.50
 -10   5  -6   24.20    1.60
  10  -5   7    0.90    0.80
 -10   5  -7    1.50    1.00
  10  -5   8  313.80   13.60
 -10   5  -8  317.20   10.20
  10  -5   9    0.50    1.20
 -10   5  -9    1.10    1.10
  10  -5  10  195.40   10.30
 -10   5 -10  197.90    7.80
  10  -5  11    1.00    1.10
 -10   5 -11    0.50    1.10
  10  -5  12  228.80   11.60
 -10   5 -12  242.20    7.40
  10  -5  13    0.20    1.20
 -10   5 -13   -0.30    1.10
  10  -5  14  380.30   44.50
 -10   5 -14  411.00   19.50
  10  -5  15   -0.60    2.20
 -10   5 -15    0.20    1.50
  10  -5  16  293.70   40.70
 -10   5 -16  305.90   12.50
  10  -5  17   -3.10    3.20
 -10   5 -17   -0.80    1.30
  10  -5  18  161.10   19.90
 -10   5 -18  155.60   10.10
  10  -5  19   -2.80    3.00
 -10   5 -19   -1.00    2.20
  10  -5  20   -3.80    3.00
 -10   5 -20    0.20    2.60
  10  -5  21   -0.50    5.80
 -10   5 -21    3.70    3.20
  10  -4 -21    3.30    4.00
 -10   4  21   11.00    6.70
  10  -4 -20   25.30    4.90
 -10   4  20   17.00    3.90
  10  -4 -19   84.80    8.20
 -10   4  19   74.00    8.40
  10  -4 -18   20.50    4.10
 -10   4  18   17.80    3.90
  10  -4 -17  129.70   14.00
 -10   4  17  124.10   14.30
  10  -4 -16   13.60    3.30
 -10   4  16    9.80    2.30
  10  -4 -15    3.30    2.40
 -10   4  15    5.20    2.00
  10  -4 -14    1.70    1.80
 -10   4  14    5.00    1.80
  10  -4 -13   79.20    7.30
 -10   4  13   73.70    7.50
  10  -4 -12    3.00    1.50
 -10   4  12    3.90    1.50
  10  -4 -11   77.40    5.70
 -10   4  11   71.40    4.20
  10  -4 -10  352.50   21.70
 -10   4  10  341.50   20.40
  10  -4  -9  100.80    7.30
 -10   4   9  103.50    5.90
  10  -4  -8  210.60   10.40
 -10   4   8  229.00   10.10
  10  -4  -7  241.20    8.80
 -10   4   7  232.10   10.40
  10  -4  -6  167.60    7.90
 -10   4   6  166.20    6.20
  10  -4  -5   33.20    2.20
 -10   4   5   32.50    2.30
  10  -4  -4   49.20    2.80
 -10   4   4   46.10    2.60
  10  -4  -3  633.40   28.10
 -10   4   3  610.70   22.30
  10  -4  -2  172.70    6.70
 -10   4   2  165.40    6.50
  10  -4  -1  274.40   10.70
 -10   4   1  261.10   10.70
  10  -4   0   30.80    2.30
 -10   4   0   27.90    1.90
  10  -4   1    5.30    1.10
 -10   4  -1    5.40    1.20
  10  -4   2    5.50    1.00
 -10   4  -2    5.40    1.10
  10  -4   3   11.30    1.20
 -10   4  -3   12.70    1.40
  10  -4   4  193.50    7.30
 -10   4  -4  211.50    9.70
  10  -4   5  141.50    6.00
 -10   4  -5  145.10    4.90
  10  -4   6  177.30    8.70
 -10   4  -6  183.80    6.00
  10  -4   7   12.90    2.00
 -10   4  -7   14.90    1.50
  10  -4   8  257.60   12.70
 -10   4  -8  265.30   10.00
  10  -4   9   32.10    2.70
 -10   4  -9   33.10    2.00
  10  -4  10  160.70   11.60
 -10   4 -10  170.60    5.80
  10  -4  11  368.80   18.50
 -10   4 -11  370.30   15.30
  10  -4  12  111.90    6.10
 -10   4 -12  117.80    4.90
  10  -4  13  228.40   16.00
 -10   4 -13  218.50   12.10
  10  -4  14   14.30    2.10
 -10   4 -14   15.90    1.80
  10  -4  15   -1.40    2.60
 -10   4 -15    1.20    1.40
  10  -4  16   -0.60    2.10
 -10   4 -16    0.70    1.60
  10  -4  17   33.10    7.60
 -10   4 -17   33.90    4.60
  10  -4  18    2.00    3.90
 -10   4 -18    2.40    2.10
  10  -4  19   60.80   10.50
 -10   4 -19   46.80    5.00
  10  -4  20  118.60   13.40
 -10   4 -20   96.20    9.30
  10  -4  21   16.70    6.70
 -10   4 -21   11.00    3.20
  10  -3 -21    2.00    6.60
 -10   3  21    0.80    4.90
  10  -3 -20   18.60    4.00
 -10   3  20   12.10    3.80
  10  -3 -19   23.70    4.70
 -10   3  19   19.70    4.50
  10  -3 -18    4.30    2.70
 -10   3  18    8.40    2.70
  10  -3 -17    3.80    3.40
 -10   3  17    6.60    2.30
  10  -3 -16   10.90    2.20
 -10   3  16    9.30    2.80
  10  -3 -15    4.20    1.70
 -10   3  15    2.30    1.60
  10  -3 -14   15.60    2.90
 -10   3  14   17.30    3.10
  10  -3 -13   83.90    7.50
 -10   3  13   79.10    6.60
  10  -3 -12   41.00    4.30
 -10   3  12   42.80    3.70
  10  -3 -11  174.70   13.00
 -10   3  11  159.30   12.50
  10  -3 -10  312.10   20.30
 -10   3  10  303.90   16.50
  10  -3  -9  204.60    9.90
 -10   3   9  190.10   11.10
  10  -3  -8   13.30    1.90
 -10   3   8    8.20    1.20
  10  -3  -7  378.20   23.60
 -10   3   7  354.40   15.60
  10  -3  -6    2.50    0.80
 -10   3   6    2.40    0.80
  10  -3  -5   24.60    1.90
 -10   3   5   26.00    1.10
  10  -3  -4   32.20    2.30
 -10   3   4   32.10    2.30
  10  -3  -3    3.90    0.70
 -10   3   3    5.60    1.40
  10  -3  -2   32.90    1.70
 -10   3   2   29.50    2.00
  10  -3  -1    4.90    1.10
 -10   3   1    6.70    1.40
  10  -3   0  271.70   10.80
 -10   3   0  279.60    8.90
  10  -3   1   75.30    3.50
 -10   3  -1   78.40    3.80
  10  -3   2   57.40    2.90
 -10   3  -2   57.10    3.00
  10  -3   3  458.10   17.10
 -10   3  -3  444.20   14.50
  10  -3   4   98.70    4.60
 -10   3  -4   89.00    4.00
  10  -3   5   57.30    3.10
 -10   3  -5   61.90    3.10
  10  -3   6  205.90    9.60
 -10   3  -6  206.70    9.10
  10  -3   7  585.30   23.50
 -10   3  -7  565.40   22.30
  10  -3   8    1.70    1.30
 -10   3  -8    1.20    0.90
  10  -3   9   10.00    1.80
 -10   3  -9   12.00    1.50
  10  -3  10   59.30    4.50
 -10   3 -10   56.30    3.20
  10  -3  11   14.80    2.10
 -10   3 -11   18.60    1.90
  10  -3  12   44.30    5.00
 -10   3 -12   39.50    3.10
  10  -3  13    1.20    1.70
 -10   3 -13    0.60    1.10
  10  -3  14   74.90    8.00
 -10   3 -14   82.40    4.70
  10  -3  15    1.30    1.70
 -10   3 -15    1.90    1.40
  10  -3  16   23.00    5.50
 -10   3 -16   15.80    2.70
  10  -3  17  120.20   18.00
 -10   3 -17  110.20    7.10
  10  -3  18    8.00    4.70
 -10   3 -18   15.10    2.80
  10  -3  19   33.50    7.70
 -10   3 -19   34.00    4.60
  10  -3  20   60.40   16.30
 -10   3 -20   56.30    6.40
  10  -3  21   55.60    8.20
 -10   3 -21   40.20    6.70
  10  -2 -20   85.50   15.40
 -10   2  20  110.90   21.30
  10  -2 -19    6.70    5.80
 -10   2  19    3.40    3.40
  10  -2 -18   10.50    2.80
 -10   2  18    6.70    4.70
  10  -2 -17    0.80    1.70
 -10   2  17   -7.10    3.70
  10  -2 -16    7.10    2.30
 -10   2  16   11.20    3.40
  10  -2 -15    4.40    1.80
 -10   2  15    4.80    2.10
  10  -2 -14   23.20    4.10
 -10   2  14   28.70    3.50
  10  -2 -13   13.60    2.80
 -10   2  13   19.80    3.10
  10  -2 -12  114.70    7.30
 -10   2  12  121.10    7.40
  10  -2 -11   48.90    4.30
 -10   2  11   49.80    5.00
  10  -2 -10   33.60    3.60
 -10   2  10   32.00    3.30
  10  -2  -9   -0.60    1.10
 -10   2   9   -0.40    1.70
  10  -2  -8   58.20    4.50
 -10   2   8   48.10    3.60
  10  -2  -7   17.30    2.00
 -10   2   7   23.00    2.10
  10  -2  -6  256.80   12.40
 -10   2   6  241.50    9.40
  10  -2  -5   14.20    1.30
 -10   2   5   13.40    1.20
  10  -2  -4  240.70   10.60
 -10   2   4  250.10    7.70
  10  -2  -3    0.90    0.60
 -10   2   3    0.90    0.90
  10  -2  -2   53.80    2.80
 -10   2   2   52.80    3.10
  10  -2  -1   26.90    2.00
 -10   2   1   32.70    2.30
  10  -2   0  198.80    8.90
 -10   2   0  203.80    8.50
  10  -2   1   91.30    5.00
 -10   2  -1   93.40    4.40
  10  -2   2  175.80    6.80
 -10   2  -2  183.60    7.70
  10  -2   3  149.50    5.90
 -10   2  -3  146.30    6.50
  10  -2   4   22.30    1.80
 -10   2  -4   18.80    1.70
  10  -2   5    3.40    1.10
 -10   2  -5    5.00    1.10
  10  -2   6   81.40    5.20
 -10   2  -6   83.40    3.70
  10  -2   7    1.00    1.00
 -10   2  -7   -1.30    0.80
  10  -2   8   36.60    3.00
 -10   2  -8   31.40    2.40
  10  -2   9   10.10    1.80
 -10   2  -9   10.70    1.70
  10  -2  10  498.60   34.10
 -10   2 -10  538.20   20.40
  10  -2  11   12.90    2.30
 -10   2 -11    9.50    1.60
  10  -2  12   10.30    2.30
 -10   2 -12   12.90    1.90
  10  -2  13   -0.30    1.70
 -10   2 -13    3.00    1.30
  10  -2  14   17.10    3.00
 -10   2 -14   22.60    2.60
  10  -2  15   17.70    3.30
 -10   2 -15   21.20    2.80
  10  -2  16    0.30    1.90
 -10   2 -16   -0.10    1.90
  10  -2  17    8.60    4.50
 -10   2 -17   10.00    2.60
  10  -2  18   18.70    5.90
 -10   2 -18   11.10    3.30
  10  -2  19    9.10    5.00
 -10   2 -19    7.60    2.60
  10  -2  20    1.00    4.90
 -10   2 -20    1.50    2.70
  10  -1 -19   10.20    4.20
 -10   1  19   18.00    6.40
  10  -1 -18   12.50    3.50
 -10   1  18    9.50    5.30
  10  -1 -17    4.10    2.50
 -10   1  17    5.40    2.70
  10  -1 -16    1.10    2.20
 -10   1  16    4.30    4.80
  10  -1 -15    6.30    2.00
 -10   1  15   13.80    4.60
  10  -1 -14    3.20    1.90
 -10   1  14    3.20    2.30
  10  -1 -13   95.20    6.10
 -10   1  13   98.10    7.20
  10  -1 -12    9.10    2.10
 -10   1  12    7.30    1.90
  10  -1 -11  280.00   21.70
 -10   1  11  281.70   21.50
  10  -1 -10  183.60    7.30
 -10   1  10  179.70   14.70
  10  -1  -9   38.30    2.80
 -10   1   9   33.20    3.00
  10  -1  -8   63.40    3.70
 -10   1   8   56.10    5.20
  10  -1  -7   26.70    2.20
 -10   1   7   22.70    2.50
  10  -1  -6   33.30    2.70
 -10   1   6   30.10    2.40
  10  -1  -5    3.10    1.00
 -10   1   5    2.90    1.00
  10  -1  -4   47.30    2.60
 -10   1   4   43.60    2.40
  10  -1  -3   30.60    2.30
 -10   1   3   32.50    1.80
  10  -1  -2   37.30    2.90
 -10   1   2   38.00    2.90
  10  -1  -1   75.40    3.80
 -10   1   1   68.10    4.00
  10  -1   0    2.50    0.90
 -10   1   0    0.90    1.10
  10  -1   1   72.50    4.10
 -10   1  -1   71.90    4.40
  10  -1   2    6.70    1.20
 -10   1  -2    9.90    1.60
  10  -1   3  655.90   29.50
 -10   1  -3  614.60   22.40
  10  -1   4   68.40    4.00
 -10   1  -4   71.40    3.10
  10  -1   5    7.20    1.10
 -10   1  -5    8.00    1.30
  10  -1   6   30.00    2.40
 -10   1  -6   26.00    2.00
  10  -1   7  182.80    8.50
 -10   1  -7  177.70    8.00
  10  -1   8  114.10    5.70
 -10   1  -8  110.40    5.70
  10  -1   9    1.30    1.50
 -10   1  -9    2.40    1.20
  10  -1  10   80.30    6.40
 -10   1 -10   79.20    5.10
  10  -1  11   31.00    3.40
 -10   1 -11   30.30    2.50
  10  -1  12   82.80    7.40
 -10   1 -12   69.00    5.20
  10  -1  13    4.00    1.80
 -10   1 -13    5.50    2.00
  10  -1  14    1.90    1.80
 -10   1 -14    2.90    1.90
  10  -1  15   -2.30    2.10
 -10   1 -15    2.20    2.40
  10  -1  16    0.20    2.30
 -10   1 -16    5.00    2.30
  10  -1  17   47.30    5.80
 -10   1 -17   46.00    6.10
  10  -1  18    3.60    5.30
 -10   1 -18    0.90    2.30
  10  -1  19   29.30    9.90
 -10   1 -19   38.30    5.20
  10   0 -18   12.40    3.30
 -10   0  18   14.70    6.00
  10   0 -17   31.80    5.70
 -10   0  17   45.40    7.20
  10   0 -16   68.10    6.90
 -10   0  16   67.80    8.60
  10   0 -15   -3.10    3.20
 -10   0  15   -0.30    2.70
  10   0 -14   74.00   12.30
 -10   0  14   70.50    6.60
  10   0 -13   32.80    5.80
 -10   0  13   46.30    5.60
  10   0 -12   53.90    6.10
 -10   0  12   54.30    6.50
  10   0 -11   10.40    2.60
 -10   0  11   11.30    3.10
  10   0 -10  176.50    9.20
 -10   0  10  178.10   17.70
  10   0  -9    6.80    2.00
 -10   0   9    8.60    3.60
  10   0  -8  151.10   13.80
 -10   0   8  149.70   15.60
  10   0  -7   92.40    8.30
 -10   0   7   92.10    7.00
  10   0  -6   93.10    6.90
 -10   0   6   98.10    6.30
  10   0  -5    2.00    0.80
 -10   0   5    0.20    1.50
  10   0  -4  104.40    7.20
 -10   0   4  106.30    8.20
  10   0  -3  142.60    7.00
 -10   0   3  135.30    8.30
  10   0  -2  101.50    5.80
 -10   0   2   99.30    6.90
  10   0  -1   22.30    1.90
 -10   0   1   25.40    3.10
  10   0   0  390.60   23.20
 -10   0   0  364.80   24.30
  10   0   1   21.70    1.90
 -10   0  -1   28.70    3.10
  10   0   2  107.60    5.40
 -10   0  -2  101.10    5.80
  10   0   3  130.70    8.00
 -10   0  -3  131.00    8.10
  10   0   4  111.50    4.90
 -10   0  -4  103.20    7.20
  10   0   5    1.60    1.10
 -10   0  -5    0.00    1.20
  10   0   6   99.50    5.20
 -10   0  -6   94.10    4.20
  10   0   7  108.40    7.30
 -10   0  -7   90.80    6.30
  10   0   8  157.30    8.30
 -10   0  -8  158.50   10.40
  10   0   9    7.80    1.60
 -10   0  -9    5.30    1.70
  10   0  10  179.20   12.80
 -10   0 -10  191.10    8.50
  10   0  11   15.30    2.80
 -10   0 -11   12.00    2.30
  10   0  12   57.60    6.20
 -10   0 -12   56.40    4.40
  10   0  13   33.70    4.30
 -10   0 -13   37.90    3.80
  10   0  14   70.00    7.70
 -10   0 -14   61.30    6.30
  10   0  15    1.30    2.40
 -10   0 -15    1.50    1.90
  10   0  16   68.30    7.40
 -10   0 -16   58.80    6.30
  10   0  17   28.00    5.30
 -10   0 -17   36.50    4.90
 -10   0 -18   16.10    3.80
  11 -10 -17   -0.20    3.20
 -11  10  17    2.70    4.00
  11 -10 -16   55.00    6.00
 -11  10  16   23.90    7.80
  11 -10 -15   -0.70    2.30
 -11  10  15    1.10    2.70
  11 -10 -14  255.10   21.60
 -11  10  14  243.60   44.20
  11 -10 -13   14.90    3.00
 -11  10  13    6.70    4.40
  11 -10 -12   62.10    5.20
 -11  10  12   72.40    8.60
  11 -10 -11  101.80    7.80
 -11  10  11  113.40   17.10
  11 -10 -10   27.50    3.20
 -11  10  10   31.10    6.20
  11 -10  -9   14.00    2.40
 -11  10   9   10.70    2.30
  11 -10  -8  135.60    6.50
 -11  10   8  132.60   14.70
  11 -10  -7  111.20    7.50
 -11  10   7  111.90    9.50
  11 -10  -6    9.00    1.90
 -11  10   6    3.70    2.10
  11 -10  -5  166.90    7.20
 -11  10   5  167.10   17.80
  11 -10  -4    8.20    2.20
 -11  10   4    2.20    3.00
  11 -10  -3   66.30    5.40
 -11  10   3   63.60    6.20
  11 -10  -2    3.90    1.80
 -11  10   2    5.10    3.50
  11 -10  -1    7.80    2.10
 -11  10   1    9.30    3.70
  11 -10   0  723.20   45.50
 -11  10   0  742.70   67.60
  11 -10   1   27.40    3.50
 -11  10  -1   29.10    3.90
  11 -10   2  199.50   11.80
 -11  10  -2  212.90   15.10
  11 -10   3   87.80    7.20
 -11  10  -3   94.90    9.50
  11 -10   4   79.20    5.90
 -11  10  -4   86.20    7.60
  11 -10   5   34.30    2.80
 -11  10  -5   34.60    6.70
  11 -10   6    6.10    2.50
 -11  10  -6    9.40    3.10
  11 -10   7    2.20    2.40
 -11  10  -7   -3.30    3.20
  11 -10   8   84.50    8.00
 -11  10  -8   89.60    9.70
  11 -10   9  146.40   14.20
 -11  10  -9  153.00   19.10
  11 -10  10    9.90    4.50
 -11  10 -10    7.10    2.20
  11 -10  11  124.10   19.50
 -11  10 -11  140.30   14.10
  11 -10  12   -3.60    3.60
 -11  10 -12    3.50    3.00
  11 -10  13    0.10    3.70
 -11  10 -13    5.20    5.00
  11 -10  14  150.70   21.20
 -11  10 -14  151.90   28.90
  11 -10  15    5.30    4.80
 -11  10 -15   -0.90    2.80
  11 -10  16  179.20   17.00
 -11  10 -16  167.90   26.70
  11 -10  17    9.20    6.10
 -11  10 -17    4.40    3.10
  11  -9 -18   26.10    4.50
  11  -9 -17   84.50    6.80
 -11   9  17   79.00    9.00
  11  -9 -16   26.80    3.90
 -11   9  16   29.50    6.60
  11  -9 -15    7.30    2.60
 -11   9  15    7.70    4.50
  11  -9 -14    2.00    1.80
 -11   9  14    1.70    2.30
  11  -9 -13   21.60    3.10
 -11   9  13   26.20    3.90
  11  -9 -12   17.00    2.70
 -11   9  12   17.70    3.10
  11  -9 -11   -1.00    1.50
 -11   9  11    2.20    1.70
  11  -9 -10   10.90    2.80
 -11   9  10    8.80    1.70
  11  -9  -9    0.70    1.50
 -11   9   9    0.20    1.10
  11  -9  -8    2.10    1.60
 -11   9   8    3.60    1.40
  11  -9  -7  625.90   28.10
 -11   9   7  613.20   41.60
  11  -9  -6  174.00    7.80
 -11   9   6  172.00   11.50
  11  -9  -5  298.80   15.50
 -11   9   5  321.20   15.30
  11  -9  -4  198.90    9.20
 -11   9   4  214.60    9.60
  11  -9  -3  519.10   24.40
 -11   9   3  541.90   34.90
  11  -9  -2   10.80    2.60
 -11   9   2    9.70    1.20
  11  -9  -1   84.60    7.20
 -11   9   1   87.00    4.70
  11  -9   0  110.00    7.00
 -11   9   0  113.40    7.30
  11  -9   1    9.60    2.30
 -11   9  -1   12.10    1.70
  11  -9   2    6.90    1.60
 -11   9  -2    2.50    1.10
  11  -9   3    4.20    1.90
 -11   9  -3    5.20    1.40
  11  -9   4   30.20    3.30
 -11   9  -4   25.80    2.50
  11  -9   5    3.40    1.20
 -11   9  -5    3.90    1.40
  11  -9   6   12.20    2.00
 -11   9  -6   11.50    1.80
  11  -9   7  254.00   17.90
 -11   9  -7  246.90   14.70
  11  -9   8   98.20    8.00
 -11   9  -8  110.00    7.80
  11  -9   9  180.40   12.90
 -11   9  -9  179.10    9.70
  11  -9  10  108.90   14.50
 -11   9 -10  116.00    7.80
  11  -9  11  496.90   49.10
 -11   9 -11  494.00   32.50
  11  -9  12   21.80    4.40
 -11   9 -12   20.80    3.10
  11  -9  13  162.40   21.40
 -11   9 -13  159.40   10.50
  11  -9  14   72.30    8.50
 -11   9 -14   67.30    5.00
  11  -9  15   23.70    6.00
 -11   9 -15   27.00    3.70
  11  -9  16   -4.40    4.40
 -11   9 -16   -0.70    2.10
  11  -9  17    6.10    4.10
 -11   9 -17    2.00    2.30
  11  -9  18    8.90    5.50
 -11   9 -18    2.90    2.50
  11  -8 -19    0.40    3.30
  11  -8 -18   22.90    4.50
  11  -8 -17  126.70    8.30
  11  -8 -16   13.30    2.80
 -11   8  16    9.40    5.20
  11  -8 -15    4.50    1.90
 -11   8  15    5.80    2.40
  11  -8 -14    8.00    2.30
 -11   8  14    8.60    2.70
  11  -8 -13   11.70    2.20
 -11   8  13   10.30    2.80
  11  -8 -12    4.10    1.70
 -11   8  12    0.70    1.30
  11  -8 -11   18.70    2.60
 -11   8  11   13.90    2.20
  11  -8 -10    6.10    1.80
 -11   8  10    1.70    1.20
  11  -8  -9   25.60    2.60
 -11   8   9   22.70    2.10
  11  -8  -8  232.50   13.30
 -11   8   8  232.40   12.60
  11  -8  -7   45.40    3.20
 -11   8   7   53.10    3.80
  11  -8  -6   24.90    2.40
 -11   8   6   28.30    2.30
  11  -8  -5   20.00    2.10
 -11   8   5   17.80    2.00
  11  -8  -4  185.10    8.50
 -11   8   4  186.10    8.90
  11  -8  -3  290.50   14.30
 -11   8   3  299.20   16.60
  11  -8  -2    5.40    2.00
 -11   8   2    3.80    1.10
  11  -8  -1  124.20    7.20
 -11   8   1  126.00    5.80
  11  -8   0   64.10    5.10
 -11   8   0   61.80    3.10
  11  -8   1   18.50    2.30
 -11   8  -1   20.90    1.80
  11  -8   2    4.60    2.00
 -11   8  -2    1.70    1.00
  11  -8   3   80.00    5.20
 -11   8  -3   86.90    5.20
  11  -8   4   91.90    4.50
 -11   8  -4   89.70    4.70
  11  -8   5    0.70    1.00
 -11   8  -5    0.30    1.20
  11  -8   6   22.60    2.20
 -11   8  -6   22.90    2.50
  11  -8   7  136.90    8.40
 -11   8  -7  134.10    6.20
  11  -8   8    6.00    1.60
 -11   8  -8    7.50    1.80
  11  -8   9   -0.70    1.90
 -11   8  -9    2.40    1.50
  11  -8  10   11.90    4.00
 -11   8 -10    9.70    2.00
  11  -8  11   11.80    3.40
 -11   8 -11   13.20    1.90
  11  -8  12   50.90    6.30
 -11   8 -12   46.10    3.60
  11  -8  13  138.70   17.80
 -11   8 -13  150.40    8.50
  11  -8  14   45.40    8.80
 -11   8 -14   46.00    3.80
  11  -8  15    6.50    3.30
 -11   8 -15    5.20    2.20
  11  -8  16   15.10    5.80
 -11   8 -16   26.20    3.10
  11  -8  17   17.80    6.20
 -11   8 -17   18.40    3.20
  11  -8  18    4.90    3.80
 -11   8 -18    2.50    2.20
 -11   8 -19    1.60    3.50
  11  -7 -19   74.70    9.00
  11  -7 -18    1.80    2.40
  11  -7 -17   31.10    4.20
 -11   7  17   32.50    5.60
  11  -7 -16   32.30    4.10
 -11   7  16   35.30    5.50
  11  -7 -15    0.30    2.00
 -11   7  15   -1.40    1.30
  11  -7 -14  183.60   14.20
 -11   7  14  192.20   15.90
  11  -7 -13    0.30    2.00
 -11   7  13    3.30    1.60
  11  -7 -12    3.00    1.60
 -11   7  12    1.10    1.40
  11  -7 -11   60.10    4.10
 -11   7  11   61.70    3.70
  11  -7 -10  237.90    9.20
 -11   7  10  236.30   15.50
  11  -7  -9   34.60    2.60
 -11   7   9   29.30    2.80
  11  -7  -8    4.20    1.30
 -11   7   8    6.30    1.10
  11  -7  -7  103.20    5.70
 -11   7   7  109.20    6.00
  11  -7  -6    3.70    1.20
 -11   7   6    4.70    1.30
  11  -7  -5  207.10   11.00
 -11   7   5  202.10    9.20
  11  -7  -4   18.40    1.90
 -11   7   4   23.60    2.20
  11  -7  -3   82.70    4.60
 -11   7   3   86.10    4.20
  11  -7  -2   58.50    4.80
 -11   7   2   58.70    3.50
  11  -7  -1   68.80    4.70
 -11   7   1   78.20    3.50
  11  -7   0  323.00   17.40
 -11   7   0  332.30   16.40
  11  -7   1    5.90    1.70
 -11   7  -1    6.70    1.30
  11  -7   2    7.70    2.20
 -11   7  -2   12.40    1.60
  11  -7   3  138.90    7.10
 -11   7  -3  141.30    8.10
  11  -7   4  429.80   24.30
 -11   7  -4  436.70   23.60
  11  -7   5   12.30    2.10
 -11   7  -5   13.60    1.80
  11  -7   6   34.00    2.60
 -11   7  -6   35.90    2.80
  11  -7   7    4.40    1.10
 -11   7  -7    2.20    1.20
  11  -7   8   53.70    5.20
 -11   7  -8   61.00    3.40
  11  -7   9   59.30    4.50
 -11   7  -9   59.00    3.60
  11  -7  10  122.30    7.30
 -11   7 -10  135.40    5.40
  11  -7  11  220.00   25.70
 -11   7 -11  218.30   12.60
  11  -7  12    0.10    3.20
 -11   7 -12    1.50    1.20
  11  -7  13   32.90    7.30
 -11   7 -13   42.70    3.60
  11  -7  14   32.00    7.10
 -11   7 -14   48.90    3.50
  11  -7  15   13.80    3.90
 -11   7 -15   12.30    2.50
  11  -7  16   73.00   16.50
 -11   7 -16   84.30    6.60
  11  -7  17    3.70    3.90
 -11   7 -17    7.90    2.10
  11  -7  18    7.40    5.20
 -11   7 -18    7.90    2.50
  11  -7  19    2.20    3.80
 -11   7 -19   11.70    3.20
  11  -6 -19   20.20    3.60
 -11   6  19   20.90    5.70
  11  -6 -18    3.60    2.20
 -11   6  18    4.10    4.00
  11  -6 -17    0.70    2.30
 -11   6  17    3.70    3.80
  11  -6 -16   81.40    6.10
 -11   6  16   63.60   13.50
  11  -6 -15   -1.70    1.80
 -11   6  15    0.30    2.20
  11  -6 -14   34.70    3.50
 -11   6  14   36.30    3.20
  11  -6 -13  108.20    7.90
 -11   6  13  102.70    7.30
  11  -6 -12    4.40    1.60
 -11   6  12    6.90    1.50
  11  -6 -11   65.10    4.50
 -11   6  11   64.60    4.10
  11  -6 -10  121.30    7.50
 -11   6  10  120.60    7.30
  11  -6  -9    1.50    1.20
 -11   6   9    2.60    1.50
  11  -6  -8  226.20   10.10
 -11   6   8  219.50   14.20
  11  -6  -7   12.40    1.60
 -11   6   7   14.70    1.80
  11  -6  -6  536.50   25.40
 -11   6   6  554.00   23.00
  11  -6  -5   36.80    2.70
 -11   6   5   36.40    2.90
  11  -6  -4  182.00    6.40
 -11   6   4  178.30    8.70
  11  -6  -3   27.20    1.90
 -11   6   3   23.80    2.00
  11  -6  -2  125.50    8.00
 -11   6   2  113.60    6.80
  11  -6  -1   43.10    3.70
 -11   6   1   42.90    2.70
  11  -6   0   92.00    5.90
 -11   6   0  100.30    4.20
  11  -6   1   49.30    3.70
 -11   6  -1   49.40    3.10
  11  -6   2   66.00    3.70
 -11   6  -2   72.00    4.00
  11  -6   3  535.10   23.00
 -11   6  -3  537.10   22.70
  11  -6   4   72.50    4.60
 -11   6  -4   76.50    4.50
  11  -6   5    7.60    1.40
 -11   6  -5    6.70    1.40
  11  -6   6  258.50   10.40
 -11   6  -6  259.30   12.00
  11  -6   7   18.60    2.20
 -11   6  -7   19.00    2.10
  11  -6   8  280.60   22.40
 -11   6  -8  296.30   11.60
  11  -6   9    1.00    1.30
 -11   6  -9    1.30    1.10
  11  -6  10  288.50   23.30
 -11   6 -10  286.30   15.30
  11  -6  11    5.60    1.70
 -11   6 -11    6.90    1.60
  11  -6  12    7.40    3.50
 -11   6 -12    3.90    1.50
  11  -6  13    2.00    3.20
 -11   6 -13    0.00    1.40
  11  -6  14   73.20    9.30
 -11   6 -14   62.60    4.40
  11  -6  15    4.00    3.20
 -11   6 -15   -2.90    1.60
  11  -6  16   67.20    9.20
 -11   6 -16   67.70    4.80
  11  -6  17   91.30   17.30
 -11   6 -17  104.90    6.70
  11  -6  18    2.10    3.30
 -11   6 -18    0.40    2.10
  11  -6  19    6.40    5.50
 -11   6 -19    4.10    3.00
  11  -5 -19   15.80    5.40
 -11   5  19   28.30    6.20
  11  -5 -18    6.10    3.60
 -11   5  18   -0.40    3.10
  11  -5 -17    0.00    2.00
 -11   5  17   -1.40    3.00
  11  -5 -16   75.00    8.50
 -11   5  16   64.20   11.70
  11  -5 -15    2.40    2.70
 -11   5  15   -2.40    2.10
  11  -5 -14   30.30    3.40
 -11   5  14   30.70    4.80
  11  -5 -13  106.90    6.50
 -11   5  13  100.10    8.30
  11  -5 -12    9.20    1.90
 -11   5  12    7.00    2.20
  11  -5 -11   62.20    4.90
 -11   5  11   59.50    5.00
  11  -5 -10  112.60    8.00
 -11   5  10  134.20    9.20
  11  -5  -9    0.90    1.30
 -11   5   9    1.00    1.80
  11  -5  -8  211.30   10.20
 -11   5   8  234.10   11.40
  11  -5  -7   14.30    1.90
 -11   5   7   13.40    1.80
  11  -5  -6  535.50   23.20
 -11   5   6  527.60   22.30
  11  -5  -5   33.60    2.30
 -11   5   5   37.70    2.90
  11  -5  -4  179.70    7.50
 -11   5   4  174.60    8.60
  11  -5  -3   25.50    2.10
 -11   5   3   28.10    2.10
  11  -5  -2  107.60    7.10
 -11   5   2  113.90    6.00
  11  -5  -1   41.60    3.40
 -11   5   1   39.90    2.90
  11  -5   0   94.50    4.50
 -11   5   0   98.30    6.00
  11  -5   1   46.00    2.80
 -11   5  -1   50.50    3.60
  11  -5   2   69.40    4.00
 -11   5  -2   70.10    3.50
  11  -5   3  525.50   26.60
 -11   5  -3  523.70   27.20
  11  -5   4   70.70    4.20
 -11   5  -4   76.00    4.50
  11  -5   5    5.80    1.30
 -11   5  -5    5.70    1.40
  11  -5   6  265.20   13.70
 -11   5  -6  273.90   10.90
  11  -5   7   21.50    2.00
 -11   5  -7   19.70    1.90
  11  -5   8  287.10   13.10
 -11   5  -8  295.40   10.40
  11  -5   9    0.90    1.30
 -11   5  -9    0.00    1.10
  11  -5  10  281.60   21.20
 -11   5 -10  302.10   12.70
  11  -5  11    7.60    1.90
 -11   5 -11    6.80    1.60
  11  -5  12    4.00    1.60
 -11   5 -12    5.20    1.50
  11  -5  13   -0.20    3.10
 -11   5 -13   -0.30    1.50
  11  -5  14   68.00    9.70
 -11   5 -14   61.10    3.90
  11  -5  15   -2.30    3.80
 -11   5 -15   -1.20    1.70
  11  -5  16   59.50   11.60
 -11   5 -16   57.90    5.00
  11  -5  17  102.00   11.20
 -11   5 -17   78.20    8.60
  11  -5  18    1.20    3.90
 -11   5 -18   -0.30    2.70
  11  -5  19    0.50    4.50
 -11   5 -19    7.00    2.90
  11  -4 -19   68.90    8.40
 -11   4  19   86.80   13.20
  11  -4 -18   -0.10    3.10
 -11   4  18    2.30    3.60
  11  -4 -17   38.90    7.10
 -11   4  17   27.80    7.40
  11  -4 -16   33.00    5.00
 -11   4  16   27.70    6.10
  11  -4 -15   -0.10    2.90
 -11   4  15   -2.20    3.90
  11  -4 -14  196.30   21.40
 -11   4  14  193.80   28.70
  11  -4 -13    6.00    2.20
 -11   4  13    1.60    2.50
  11  -4 -12    0.90    2.10
 -11   4  12    7.00    3.80
  11  -4 -11   63.60    4.20
 -11   4  11   58.40    5.60
  11  -4 -10  232.50   12.30
 -11   4  10  240.00   20.40
  11  -4  -9   34.50    2.70
 -11   4   9   35.30    4.30
  11  -4  -8    5.30    1.30
 -11   4   8    5.30    1.60
  11  -4  -7  110.80    6.30
 -11   4   7  104.90    6.80
  11  -4  -6    4.20    1.10
 -11   4   6    7.70    1.70
  11  -4  -5  201.30    7.00
 -11   4   5  202.60    8.40
  11  -4  -4   22.60    2.00
 -11   4   4   24.20    2.20
  11  -4  -3   79.20    3.70
 -11   4   3   84.00    5.30
  11  -4  -2   61.00    3.40
 -11   4   2   62.60    3.70
  11  -4  -1   78.20    4.10
 -11   4   1   78.50    4.50
  11  -4   0  324.50   14.20
 -11   4   0  320.10   13.50
  11  -4   1    5.50    1.30
 -11   4  -1    4.50    1.40
  11  -4   2   10.50    1.50
 -11   4  -2   10.40    1.60
  11  -4   3  138.00    6.80
 -11   4  -3  141.50    7.40
  11  -4   4  438.20   20.70
 -11   4  -4  435.50   22.30
  11  -4   5   16.20    1.80
 -11   4  -5   16.10    1.90
  11  -4   6   34.20    2.80
 -11   4  -6   34.60    2.60
  11  -4   7    5.20    1.40
 -11   4  -7    6.20    1.20
  11  -4   8   56.50    4.40
 -11   4  -8   54.10    3.60
  11  -4   9   58.90    4.70
 -11   4  -9   61.00    3.80
  11  -4  10  123.30   10.20
 -11   4 -10  121.10    7.40
  11  -4  11  202.60   20.90
 -11   4 -11  233.50    7.90
  11  -4  12    1.00    1.70
 -11   4 -12    3.30    1.60
  11  -4  13   44.80    4.60
 -11   4 -13   47.70    4.00
  11  -4  14   50.90    7.90
 -11   4 -14   45.90    4.20
  11  -4  15    5.60    4.60
 -11   4 -15    5.20    2.30
  11  -4  16   98.80   11.60
 -11   4 -16   84.60    8.40
  11  -4  17   13.90    5.20
 -11   4 -17    7.50    2.90
  11  -4  18    3.30    4.10
 -11   4 -18   11.70    2.90
  11  -4  19   12.40    6.70
 -11   4 -19   11.90    3.80
  11  -3 -19    5.60    3.90
 -11   3  19    6.80    5.60
  11  -3 -18   34.20    6.30
 -11   3  18   23.10    6.20
  11  -3 -17  105.30   14.50
 -11   3  17  114.40   20.40
  11  -3 -16    4.90    3.10
 -11   3  16    5.00    3.50
  11  -3 -15    6.10    2.80
 -11   3  15    8.60    3.20
  11  -3 -14    9.20    2.90
 -11   3  14    7.10    3.10
  11  -3 -13   11.80    2.60
 -11   3  13   12.70    4.00
  11  -3 -12    5.00    2.30
 -11   3  12    2.10    3.20
  11  -3 -11   12.60    2.70
 -11   3  11   17.60    3.40
  11  -3 -10    0.80    2.00
 -11   3  10   -0.20    2.00
  11  -3  -9   22.90    2.40
 -11   3   9   25.20    3.30
  11  -3  -8  245.80   13.30
 -11   3   8  248.50   14.10
  11  -3  -7   55.40    3.60
 -11   3   7   48.20    3.50
  11  -3  -6   21.70    2.10
 -11   3   6   24.80    2.50
  11  -3  -5   16.40    1.60
 -11   3   5   19.70    2.20
  11  -3  -4  186.40    8.40
 -11   3   4  180.90    7.20
  11  -3  -3  287.60   15.10
 -11   3   3  299.00   15.00
  11  -3  -2    5.10    1.30
 -11   3   2    5.90    1.50
  11  -3  -1  128.90    6.60
 -11   3   1  122.90    7.30
  11  -3   0   63.00    4.10
 -11   3   0   60.20    3.90
  11  -3   1   16.10    1.80
 -11   3  -1   18.70    2.00
  11  -3   2    3.10    1.20
 -11   3  -2    2.00    1.20
  11  -3   3   77.90    4.00
 -11   3  -3   85.50    5.00
  11  -3   4   86.40    5.20
 -11   3  -4   85.80    5.20
  11  -3   5    1.00    1.20
 -11   3  -5   -0.80    1.20
  11  -3   6   22.70    2.10
 -11   3  -6   28.40    2.30
  11  -3   7  136.60    6.20
 -11   3  -7  133.40    5.80
  11  -3   8    7.80    1.50
 -11   3  -8    9.80    1.60
  11  -3   9    1.70    1.50
 -11   3  -9   -0.40    1.10
  11  -3  10    8.90    2.30
 -11   3 -10    8.10    1.60
  11  -3  11   11.00    2.30
 -11   3 -11   13.90    2.00
  11  -3  12   52.50    5.40
 -11   3 -12   47.70    3.50
  11  -3  13  133.50   13.70
 -11   3 -13  148.40    8.50
  11  -3  14   47.20    5.10
 -11   3 -14   50.10    5.00
  11  -3  15   10.00    4.80
 -11   3 -15   11.00    3.00
  11  -3  16   28.50    8.30
 -11   3 -16   19.00    3.30
  11  -3  17   25.70    6.60
 -11   3 -17   13.90    3.00
  11  -3  18    5.30    5.30
 -11   3 -18    6.80    3.10
  11  -3  19    2.80    3.80
 -11   3 -19    0.20    3.10
 -11   2  18   22.90    6.20
 -11   2  17   66.20   12.80
 -11   2  16   18.00    6.60
  11  -2 -15   11.40    3.60
 -11   2  15   21.20    5.30
  11  -2 -14    2.50    3.90
 -11   2  14   -0.50    4.00
  11  -2 -13   22.50    3.90
 -11   2  13   20.10    5.10
  11  -2 -12   21.80    2.60
 -11   2  12   24.10    5.50
  11  -2 -11    1.50    1.70
 -11   2  11    0.90    3.20
  11  -2 -10    9.10    2.10
 -11   2  10    5.00    2.40
  11  -2  -9   -1.00    1.20
 -11   2   9    0.20    2.30
  11  -2  -8   -1.00    1.30
 -11   2   8    5.10    2.20
  11  -2  -7  642.40   23.80
 -11   2   7  610.60   31.20
  11  -2  -6  175.80    8.40
 -11   2   6  169.80   10.50
  11  -2  -5  314.40   15.40
 -11   2   5  312.50   13.50
  11  -2  -4  210.30    8.40
 -11   2   4  197.00   11.20
  11  -2  -3  554.90   31.10
 -11   2   3  553.40   19.30
  11  -2  -2   11.40    1.60
 -11   2   2   10.20    1.80
  11  -2  -1   86.60    4.60
 -11   2   1   86.10    5.30
  11  -2   0  111.10    6.40
 -11   2   0  109.50    7.00
  11  -2   1   10.80    1.80
 -11   2  -1   12.90    1.90
  11  -2   2    2.40    1.20
 -11   2  -2    1.00    1.20
  11  -2   3    5.70    1.40
 -11   2  -3    4.50    1.40
  11  -2   4   27.00    2.20
 -11   2  -4   29.40    2.90
  11  -2   5    4.80    1.40
 -11   2  -5    3.00    1.60
  11  -2   6   15.80    2.00
 -11   2  -6   17.10    1.90
  11  -2   7  252.90   16.40
 -11   2  -7  257.10    8.50
  11  -2   8  111.90    6.90
 -11   2  -8  106.00    5.80
  11  -2   9  162.80   15.10
 -11   2  -9  163.60   10.00
  11  -2  10  112.30   10.20
 -11   2 -10  115.30    7.30
  11  -2  11  475.10   23.70
 -11   2 -11  491.50   19.80
  11  -2  12   18.50    3.40
 -11   2 -12   21.50    3.20
  11  -2  13  149.60   10.90
 -11   2 -13  151.20   10.70
  11  -2  14   63.40    9.70
 -11   2 -14   62.80    6.60
  11  -2  15   26.00    4.60
 -11   2 -15   31.60    4.30
  11  -2  16    1.30    3.90
 -11   2 -16    3.40    2.60
 -11   2 -17    0.80    2.70
 -11   2 -18   10.20    3.20
  11  -1 -17    1.20    6.20
 -11   1  17    0.60    3.50
  11  -1 -16   61.90    9.60
 -11   1  16   41.00    9.10
  11  -1 -15   -4.80    4.80
 -11   1  15   -0.90    2.90
  11  -1 -14  249.60   43.80
 -11   1  14  225.00   37.40
  11  -1 -13   15.70    5.40
 -11   1  13    7.50    4.00
  11  -1 -12   53.00   10.20
 -11   1  12   54.40    8.70
  11  -1 -11  117.20   12.60
 -11   1  11   96.30   12.60
  11  -1 -10   38.40    5.40
 -11   1  10   35.30    6.20
  11  -1  -9   14.00    4.80
 -11   1   9   13.60    3.00
  11  -1  -8  120.90   16.10
 -11   1   8  136.60    8.90
  11  -1  -7  118.20   13.90
 -11   1   7  100.90    9.10
  11  -1  -6    7.70    1.80
 -11   1   6    5.20    1.80
  11  -1  -5  170.10   13.70
 -11   1   5  162.00   12.10
  11  -1  -4    5.40    1.50
 -11   1   4    5.90    2.30
  11  -1  -3   65.40    5.60
 -11   1   3   63.50    4.60
  11  -1  -2    3.70    1.30
 -11   1   2    6.10    1.90
  11  -1  -1    7.40    1.50
 -11   1   1    7.20    1.70
  11  -1   0  756.00   50.10
 -11   1   0  743.00   41.90
  11  -1   1   31.80    2.30
 -11   1  -1   33.00    3.30
  11  -1   2  222.20   13.20
 -11   1  -2  215.10   10.60
  11  -1   3   92.70    5.10
 -11   1  -3   86.90    5.00
  11  -1   4   84.20    4.80
 -11   1  -4   82.90    5.40
  11  -1   5   37.60    3.00
 -11   1  -5   35.10    3.20
  11  -1   6    5.80    1.50
 -11   1  -6    8.10    1.50
  11  -1   7    2.00    1.80
 -11   1  -7    1.80    1.20
  11  -1   8   90.20    9.30
 -11   1  -8   92.80    5.80
  11  -1   9  156.20   13.80
 -11   1  -9  157.20    9.30
  11  -1  10    2.40    2.30
 -11   1 -10    4.70    2.20
  11  -1  11  129.40   10.20
 -11   1 -11  120.70   10.80
  11  -1  12    3.50    2.80
 -11   1 -12   -1.70    2.00
  11  -1  13    4.30    2.30
 -11   1 -13    4.10    2.20
  11  -1  14  140.00   19.50
 -11   1 -14  160.60   11.70
  11  -1  15    2.50    3.30
 -11   1 -15    6.60    2.90
  11  -1  16  151.50   26.60
 -11   1 -16  137.50   15.30
  11  -1  17    9.10    5.80
 -11   1 -17   12.60    4.10
  11   0 -15    7.80    4.60
 -11   0  15    4.40    5.00
  11   0 -14   28.00    6.50
 -11   0  14   34.40    6.80
  11   0 -13   79.20   14.60
 -11   0  13  112.70   12.00
  11   0 -12   10.60    3.70
 -11   0  12   15.50    4.60
  11   0 -11   26.40    6.80
 -11   0  11   16.30    6.10
  11   0 -10  108.70   16.10
 -11   0  10  102.30   10.30
  11   0  -9   10.60    4.20
 -11   0   9   14.30    3.60
  11   0  -8  210.10   26.00
 -11   0   8  227.10   18.10
  11   0  -7  248.30   29.50
 -11   0   7  272.30   22.80
  11   0  -6  258.00   31.60
 -11   0   6  294.50   25.20
  11   0  -5    8.30    4.50
 -11   0   5    7.60    2.40
  11   0  -4   29.80    4.90
 -11   0   4   26.50    4.00
  11   0  -3   59.70    7.60
 -11   0   3   69.10    6.40
  11   0  -2   58.60    7.00
 -11   0   2   58.60    5.60
  11   0  -1  128.70   15.40
 -11   0   1  132.20    8.60
  11   0   0   26.90    4.90
 -11   0   0   26.70    3.50
  11   0   1  131.20   11.50
 -11   0  -1  133.30    8.40
  11   0   2   69.00    7.50
 -11   0  -2   53.80    6.10
  11   0   3   69.50    9.10
 -11   0  -3   67.00    5.40
  11   0   4   31.90    6.30
 -11   0  -4   26.60    3.50
  11   0   5   12.90    3.80
 -11   0  -5   12.30    2.90
  11   0   6  274.50   28.60
 -11   0  -6  270.50   23.90
  11   0   7  259.10   26.70
 -11   0  -7  267.10   12.00
  11   0   8  221.10   27.80
 -11   0  -8  217.90   17.80
  11   0   9    3.00    3.80
 -11   0  -9    8.30    2.90
  11   0  10  111.90   12.20
 -11   0 -10  109.40    8.40
  11   0  11   26.90    5.90
 -11   0 -11   28.20    3.90
  11   0  12   10.00    4.40
 -11   0 -12    7.90    2.70
  11   0  13   87.20   19.10
 -11   0 -13   99.10    7.90
  11   0  14   31.40    7.90
 -11   0 -14   36.00    4.70
  11   0  15    4.60    5.10
 -11   0 -15    0.90    2.50
  12 -11 -13    0.90    2.60
 -12  11  13   -3.80    3.30
  12 -11 -12    2.80    2.50
 -12  11  12    4.50    4.40
  12 -11 -11   14.30    3.20
 -12  11  11    8.70    5.50
  12 -11 -10    3.40    2.50
 -12  11  10    5.70    4.30
  12 -11  -9    2.00    2.10
 -12  11   9    3.40    4.40
  12 -11  -8   23.60    3.30
 -12  11   8   27.50    6.10
  12 -11  -7   76.00    7.40
 -12  11   7   71.60   16.30
  12 -11  -6  140.50   14.80
 -12  11   6  130.40   18.00
  12 -11  -5   12.90    3.00
 -12  11   5    0.60    4.10
  12 -11  -4    2.10    2.50
 -12  11   4    0.40    3.30
  12 -11  -3  278.30   18.30
 -12  11   3  278.10   41.50
  12 -11  -2   26.60    3.90
 -12  11   2   25.80    6.30
  12 -11  -1   26.80    3.90
 -12  11   1   27.60    6.20
  12 -11   0    9.30    2.80
 -12  11   0    4.70    3.90
  12 -11   1    1.20    1.90
 -12  11  -1    1.00    2.40
  12 -11   2   17.50    3.30
 -12  11  -2   14.90    4.30
  12 -11   3    6.20    2.70
 -12  11  -3   -0.70    3.00
  12 -11   4    8.50    3.00
 -12  11  -4    5.90    4.30
  12 -11   5   32.40    4.20
 -12  11  -5   32.20    6.40
  12 -11   6   17.40    3.70
 -12  11  -6   27.50    6.40
  12 -11   7   40.70    5.70
 -12  11  -7   39.10    7.30
  12 -11   8   10.40    3.00
 -12  11  -8   14.50    5.40
  12 -11   9   60.20    7.70
 -12  11  -9   66.30    9.00
  12 -11  10   56.50    8.60
 -12  11 -10   56.00   11.90
  12 -11  11   35.60    5.90
 -12  11 -11   49.40    9.00
  12 -11  12    6.00    3.70
 -12  11 -12   -0.60    5.80
  12 -11  13   34.10    7.50
 -12  11 -13   28.50    9.00
  12 -10 -15   59.60    5.70
 -12  10  15   37.80   11.30
  12 -10 -14   -0.20    2.00
 -12  10  14    1.70    3.30
  12 -10 -13  315.00   24.80
 -12  10  13  309.60   25.00
  12 -10 -12   13.10    3.40
 -12  10  12   15.50    4.60
  12 -10 -11   94.60    8.30
 -12  10  11  102.10    9.80
  12 -10 -10    1.70    2.30
 -12  10  10    3.70    3.80
  12 -10  -9    6.80    2.20
 -12  10   9   15.10    5.30
  12 -10  -8   -2.10    2.00
 -12  10   8    4.20    4.10
  12 -10  -7    6.00    2.00
 -12  10   7    0.50    3.00
  12 -10  -6   68.70    6.30
 -12  10   6   60.40    8.20
  12 -10  -5  101.90    8.10
 -12  10   5   90.20   14.60
  12 -10  -4  134.90    9.80
 -12  10   4  122.50   19.30
  12 -10  -3    5.90    2.80
 -12  10   3    2.10    2.50
  12 -10  -2   74.90    6.90
 -12  10   2   70.40    9.60
  12 -10  -1   31.70    3.90
 -12  10   1   24.80    4.30
  12 -10   0   18.60    2.80
 -12  10   0   19.00    5.10
  12 -10   1  353.90   29.30
 -12  10  -1  361.70   42.60
  12 -10   2  107.10    7.50
 -12  10  -2  101.00    9.50
  12 -10   3  673.60   37.20
 -12  10  -3  687.90   76.20
  12 -10   4    0.20    1.30
 -12  10  -4    8.60    4.10
  12 -10   5    4.00    2.00
 -12  10  -5   -3.30    3.50
  12 -10   6    2.90    2.40
 -12  10  -6   11.30    4.40
  12 -10   7    3.90    2.60
 -12  10  -7    1.70    3.70
  12 -10   8   -0.80    2.60
 -12  10  -8   -0.30    4.20
  12 -10   9    7.50    2.70
 -12  10  -9   15.10    5.40
  12 -10  10  126.90   10.30
 -12  10 -10  118.90   21.70
  12 -10  11   18.30    3.70
 -12  10 -11   16.20    4.90
  12 -10  12   91.80   20.80
 -12  10 -12   92.00   15.90
  12 -10  13    1.30    4.40
 -12  10 -13    2.70    4.80
  12 -10  14   -3.30    4.40
 -12  10 -14    0.60    3.30
  12 -10  15   66.80   14.60
 -12  10 -15   52.00   12.60
  12  -9 -16   22.60    4.10
 -12   9  16   16.60    7.10
  12  -9 -15   14.30    3.10
 -12   9  15   12.40    5.70
  12  -9 -14   26.20    3.90
 -12   9  14   21.60    5.30
  12  -9 -13   40.20    4.70
 -12   9  13   43.30    8.10
  12  -9 -12   78.90    8.40
 -12   9  12   65.00   13.50
  12  -9 -11   21.00    3.20
 -12   9  11   27.20    6.20
  12  -9 -10  604.10   42.30
 -12   9  10  618.10   40.50
  12  -9  -9    4.70    1.80
 -12   9   9    3.50    2.00
  12  -9  -8  101.20    8.20
 -12   9   8  101.80    9.90
  12  -9  -7   17.60    2.20
 -12   9   7   15.50    2.70
  12  -9  -6    3.00    1.80
 -12   9   6    1.80    2.00
  12  -9  -5   16.40    2.20
 -12   9   5   15.90    2.60
  12  -9  -4    7.30    2.30
 -12   9   4    8.60    1.70
  12  -9  -3    0.60    2.10
 -12   9   3    4.00    1.50
  12  -9  -2  110.90    9.00
 -12   9   2  115.90    8.30
  12  -9  -1    1.80    1.80
 -12   9   1    3.60    1.10
  12  -9   0   12.50    2.80
 -12   9   0   11.30    1.80
  12  -9   1   17.60    3.00
 -12   9  -1   23.00    2.60
  12  -9   2   45.40    4.60
 -12   9  -2   44.30    3.90
  12  -9   3  132.20    7.00
 -12   9  -3  137.80    7.80
  12  -9   4  784.60   33.80
 -12   9  -4  786.50   48.90
  12  -9   5   16.90    2.30
 -12   9  -5   18.30    2.10
  12  -9   6  326.80   18.50
 -12   9  -6  351.90   26.80
  12  -9   7   19.10    3.30
 -12   9  -7   15.70    2.10
  12  -9   8    3.40    2.20
 -12   9  -8   -0.30    1.60
  12  -9   9    5.30    2.50
 -12   9  -9    5.80    1.90
  12  -9  10    4.20    2.20
 -12   9 -10   11.00    2.60
  12  -9  11   -0.70    2.50
 -12   9 -11   -1.70    1.90
  12  -9  12  121.90   15.30
 -12   9 -12  125.10   14.10
  12  -9  13   -3.10    4.20
 -12   9 -13    1.80    2.40
  12  -9  14   -0.50    4.40
 -12   9 -14    5.60    2.90
  12  -9  15   13.90    6.40
 -12   9 -15   12.50    3.10
 -12   9 -16   16.60    3.50
  12  -8 -17   57.70    7.20
  12  -8 -16  107.80    8.40
 -12   8  16   81.30   14.40
  12  -8 -15   31.60    4.10
 -12   8  15   22.80    6.10
  12  -8 -14    2.00    2.50
 -12   8  14   -5.50    4.00
  12  -8 -13   78.00    7.10
 -12   8  13   76.60   15.40
  12  -8 -12   22.00    3.50
 -12   8  12   18.90    6.10
  12  -8 -11   94.50    6.10
 -12   8  11   84.20    9.20
  12  -8 -10   12.00    2.20
 -12   8  10   13.50    2.00
  12  -8  -9   51.60    4.40
 -12   8   9   56.70    3.70
  12  -8  -8  104.50    6.60
 -12   8   8  103.00    7.30
  12  -8  -7    4.20    1.60
 -12   8   7    1.80    1.40
  12  -8  -6   33.10    3.00
 -12   8   6   31.30    2.80
  12  -8  -5   68.60    5.30
 -12   8   5   68.00    4.00
  12  -8  -4  324.90   18.00
 -12   8   4  331.90   12.00
  12  -8  -3  251.20   17.00
 -12   8   3  266.60   14.40
  12  -8  -2  184.80   13.90
 -12   8   2  197.20   14.00
  12  -8  -1  115.80    7.30
 -12   8   1  114.60    8.00
  12  -8   0  200.70   13.60
 -12   8   0  215.00   10.40
  12  -8   1   90.80    7.60
 -12   8  -1   76.30    6.50
  12  -8   2   26.50    2.90
 -12   8  -2   22.80    2.20
  12  -8   3  399.80   19.40
 -12   8  -3  415.80   19.10
  12  -8   4   80.30    4.90
 -12   8  -4   82.30    6.90
  12  -8   5   27.00    2.60
 -12   8  -5   23.80    2.50
  12  -8   6   23.90    2.50
 -12   8  -6   23.30    2.40
  12  -8   7   28.30    3.10
 -12   8  -7   33.80    3.30
  12  -8   8    6.00    2.30
 -12   8  -8   11.00    2.20
  12  -8   9    9.80    2.70
 -12   8  -9    8.90    2.10
  12  -8  10  102.60   10.10
 -12   8 -10   81.40    7.60
  12  -8  11   -0.20    2.20
 -12   8 -11    0.10    1.90
  12  -8  12  200.40   29.00
 -12   8 -12  203.80   16.60
  12  -8  13  108.30   11.70
 -12   8 -13  103.30    7.50
  12  -8  14  125.30   19.30
 -12   8 -14  120.60    9.50
  12  -8  15   41.90   10.10
 -12   8 -15   37.10    3.80
  12  -8  16   -0.10    4.80
 -12   8 -16    0.90    2.00
 -12   8 -17   64.60    5.10
  12  -7 -17   19.50    4.00
  12  -7 -16   14.10    3.40
  12  -7 -15   96.50    9.30
 -12   7  15  113.60   14.00
  12  -7 -14    2.90    2.40
 -12   7  14    2.60    2.40
  12  -7 -13    1.40    2.00
 -12   7  13    1.20    2.90
  12  -7 -12   10.60    2.30
 -12   7  12    7.90    3.00
  12  -7 -11    0.80    1.50
 -12   7  11   -2.80    2.30
  12  -7 -10    5.10    1.60
 -12   7  10    3.00    1.40
  12  -7  -9    1.60    1.70
 -12   7   9    2.20    1.20
  12  -7  -8   13.40    2.10
 -12   7   8   10.70    1.90
  12  -7  -7  395.80   24.70
 -12   7   7  406.40   28.60
  12  -7  -6   56.80    4.40
 -12   7   6   66.80    4.20
  12  -7  -5  137.10    8.60
 -12   7   5  136.20    9.90
  12  -7  -4   34.00    2.90
 -12   7   4   41.20    3.10
  12  -7  -3   81.30    6.20
 -12   7   3   79.90    4.80
  12  -7  -2   71.20    5.90
 -12   7   2   70.50    4.30
  12  -7  -1    2.60    1.70
 -12   7   1    1.60    1.10
  12  -7   0  152.80    8.20
 -12   7   0  147.50   10.20
  12  -7   1   36.40    3.10
 -12   7  -1   38.00    2.90
  12  -7   2   58.70    4.00
 -12   7  -2   60.60    4.00
  12  -7   3    7.90    1.90
 -12   7  -3   11.50    2.00
  12  -7   4    0.70    1.30
 -12   7  -4    1.40    1.50
  12  -7   5    0.90    1.20
 -12   7  -5    1.50    1.20
  12  -7   6   74.60    5.40
 -12   7  -6   76.90    5.20
  12  -7   7  349.90   19.10
 -12   7  -7  369.30   19.00
  12  -7   8    5.30    1.60
 -12   7  -8    2.80    1.60
  12  -7   9   47.60    4.00
 -12   7  -9   59.40    4.30
  12  -7  10   52.90    9.00
 -12   7 -10   45.20    4.10
  12  -7  11  100.10   11.20
 -12   7 -11  111.10    5.80
  12  -7  12   37.50    7.20
 -12   7 -12   46.90    4.30
  12  -7  13   53.90   13.10
 -12   7 -13   47.60    4.20
  12  -7  14   26.90    6.40
 -12   7 -14   25.00    3.00
  12  -7  15   99.60   16.80
 -12   7 -15  104.60    7.00
  12  -7  16  -11.50    4.10
 -12   7 -16   -0.10    2.20
  12  -7  17   -1.10    3.50
 -12   7 -17    2.00    2.60
  12  -6 -17    0.90    3.10
 -12   6  17    1.90    3.70
  12  -6 -16   77.00    8.20
 -12   6  16   76.40   12.30
  12  -6 -15    0.60    1.90
 -12   6  15    3.30    3.90
  12  -6 -14  131.20   12.50
 -12   6  14  143.30   13.00
  12  -6 -13    1.80    1.90
 -12   6  13    1.00    1.90
  12  -6 -12   10.30    2.60
 -12   6  12    8.50    3.50
  12  -6 -11    0.40    1.90
 -12   6  11    1.80    2.30
  12  -6 -10  211.00   10.40
 -12   6  10  195.90   14.40
  12  -6  -9   -0.70    1.20
 -12   6   9    0.00    1.00
  12  -6  -8    4.00    1.60
 -12   6   8    6.80    1.70
  12  -6  -7   -0.80    1.00
 -12   6   7   -0.40    1.50
  12  -6  -6   36.00    3.10
 -12   6   6   32.00    3.20
  12  -6  -5   -0.30    1.10
 -12   6   5    0.20    1.30
  12  -6  -4  225.60   13.00
 -12   6   4  224.40   14.10
  12  -6  -3    2.40    1.80
 -12   6   3    1.00    1.50
  12  -6  -2   12.60    2.40
 -12   6   2    5.40    1.40
  12  -6  -1    2.00    1.30
 -12   6   1    0.00    0.90
  12  -6   0  427.50   17.60
 -12   6   0  453.80   22.30
  12  -6   1    2.40    1.60
 -12   6  -1    1.00    1.30
  12  -6   2  176.40    9.60
 -12   6  -2  180.70   11.50
  12  -6   3   -0.50    1.00
 -12   6  -3   -0.20    1.20
  12  -6   4   88.60    5.20
 -12   6  -4   87.60    5.70
  12  -6   5    1.50    1.20
 -12   6  -5    1.00    1.40
  12  -6   6    6.90    1.70
 -12   6  -6    7.30    1.90
  12  -6   7    0.70    1.20
 -12   6  -7   -0.70    1.20
  12  -6   8   20.20    2.30
 -12   6  -8   25.90    2.90
  12  -6   9   -0.50    1.20
 -12   6  -9    0.60    1.20
  12  -6  10   96.20    8.20
 -12   6 -10  113.50    6.70
  12  -6  11    1.60    3.10
 -12   6 -11    0.80    1.50
  12  -6  12   -0.80    2.60
 -12   6 -12    1.10    1.80
  12  -6  13    0.10    3.70
 -12   6 -13    0.10    1.70
  12  -6  14  221.70   21.60
 -12   6 -14  249.50   13.40
  12  -6  15    4.40    5.20
 -12   6 -15    1.20    2.20
  12  -6  16   63.60   10.00
 -12   6 -16   57.20    6.90
  12  -6  17   -2.20    4.80
 -12   6 -17   -1.00    2.40
  12  -5 -17   15.60    3.60
 -12   5  17   20.60    5.10
  12  -5 -16   11.90    3.20
 -12   5  16   11.50    4.10
  12  -5 -15   90.40    8.90
 -12   5  15   85.30   15.30
  12  -5 -14   -0.50    1.90
 -12   5  14   -4.70    4.00
  12  -5 -13    0.80    1.90
 -12   5  13    5.30    3.90
  12  -5 -12    8.60    2.30
 -12   5  12    9.80    3.10
  12  -5 -11   -2.20    1.40
 -12   5  11    0.10    2.60
  12  -5 -10    3.90    1.40
 -12   5  10    9.70    2.90
  12  -5  -9   -1.30    1.40
 -12   5   9   -0.20    1.50
  12  -5  -8   11.30    1.80
 -12   5   8   14.10    2.40
  12  -5  -7  408.80   23.20
 -12   5   7  422.50   18.00
  12  -5  -6   56.90    4.60
 -12   5   6   64.90    4.80
  12  -5  -5  136.60   10.00
 -12   5   5  144.80    8.20
  12  -5  -4   42.40    4.30
 -12   5   4   35.30    3.20
  12  -5  -3   84.80    4.60
 -12   5   3   82.20    5.70
  12  -5  -2   65.30    4.40
 -12   5   2   68.50    4.10
  12  -5  -1    2.40    1.50
 -12   5   1    2.70    1.40
  12  -5   0  153.30    7.30
 -12   5   0  156.10    7.60
  12  -5   1   32.30    2.60
 -12   5  -1   33.80    3.00
  12  -5   2   51.30    3.50
 -12   5  -2   56.90    4.30
  12  -5   3    9.10    1.70
 -12   5  -3   12.70    2.20
  12  -5   4   -0.60    1.00
 -12   5  -4   -0.40    1.50
  12  -5   5    1.90    1.40
 -12   5  -5    0.40    1.30
  12  -5   6   72.90    5.20
 -12   5  -6   75.40    5.30
  12  -5   7  352.60   20.50
 -12   5  -7  364.90   15.50
  12  -5   8    4.50    1.60
 -12   5  -8    2.80    1.30
  12  -5   9   56.10    3.90
 -12   5  -9   56.80    3.90
  12  -5  10   45.30    4.30
 -12   5 -10   47.40    4.10
  12  -5  11  108.20    9.50
 -12   5 -11  109.80    5.80
  12  -5  12   62.20    7.40
 -12   5 -12   42.80    4.00
  12  -5  13   39.50    8.30
 -12   5 -13   43.10    4.30
  12  -5  14   25.50    5.10
 -12   5 -14   28.00    3.30
  12  -5  15  111.90   24.30
 -12   5 -15  110.80    9.30
  12  -5  16    2.70    4.80
 -12   5 -16    3.00    2.80
  12  -5  17    1.30    3.50
 -12   5 -17    1.20    2.90
  12  -4 -17   38.40    9.00
 -12   4  17   61.90    9.30
  12  -4 -16   94.20   13.40
 -12   4  16   94.90   16.10
  12  -4 -15   19.90    5.40
 -12   4  15   23.80    6.90
  12  -4 -14    2.40    2.50
 -12   4  14    3.20    3.20
  12  -4 -13   82.70    8.60
 -12   4  13   69.80   12.70
  12  -4 -12   25.00    4.10
 -12   4  12   29.10    5.80
  12  -4 -11   97.90   11.20
 -12   4  11   94.50   15.20
  12  -4 -10   12.90    2.70
 -12   4  10   14.90    2.70
  12  -4  -9   55.60    5.70
 -12   4   9   49.90    4.00
  12  -4  -8  110.30    8.90
 -12   4   8  109.20    7.00
  12  -4  -7   -0.10    1.90
 -12   4   7    0.80    1.80
  12  -4  -6   30.80    3.10
 -12   4   6   28.30    3.10
  12  -4  -5   66.50    4.90
 -12   4   5   69.30    4.50
  12  -4  -4  340.80   16.90
 -12   4   4  335.30   19.70
  12  -4  -3  261.40   12.80
 -12   4   3  253.90   13.10
  12  -4  -2  196.20    9.50
 -12   4   2  206.10    9.80
  12  -4  -1  114.90    6.80
 -12   4   1  129.60    6.80
  12  -4   0  205.70    9.00
 -12   4   0  216.80    9.80
  12  -4   1   83.80    5.80
 -12   4  -1   79.70    5.60
  12  -4   2   20.10    2.20
 -12   4  -2   24.30    2.60
  12  -4   3  402.80   17.00
 -12   4  -3  407.40   18.60
  12  -4   4   78.50    5.10
 -12   4  -4   86.90    5.90
  12  -4   5   23.60    2.40
 -12   4  -5   29.20    2.90
  12  -4   6   19.40    2.30
 -12   4  -6   25.30    2.90
  12  -4   7   28.60    3.00
 -12   4  -7   31.20    3.10
  12  -4   8    5.40    1.80
 -12   4  -8    5.10    1.60
  12  -4   9   11.40    2.10
 -12   4  -9   15.00    2.00
  12  -4  10   88.80    6.80
 -12   4 -10   94.70    6.30
  12  -4  11    1.60    1.60
 -12   4 -11    0.00    1.60
  12  -4  12  204.80   16.30
 -12   4 -12  220.00   12.00
  12  -4  13  109.40   17.80
 -12   4 -13  106.80   11.00
  12  -4  14  127.20   19.30
 -12   4 -14  125.10   10.90
  12  -4  15   43.30    7.90
 -12   4 -15   43.80    5.40
  12  -4  16    1.80    4.80
 -12   4 -16    2.20    3.10
  12  -4  17   68.90   13.90
 -12   4 -17   68.50    8.00
 -12   3  16   12.10    5.00
 -12   3  15   11.20    5.20
 -12   3  14   24.40    6.40
  12  -3 -13   19.80    6.90
 -12   3  13   32.60    7.40
  12  -3 -12   68.60    8.80
 -12   3  12   77.00    9.40
  12  -3 -11   19.70    3.60
 -12   3  11   12.50    5.00
  12  -3 -10  639.20   36.80
 -12   3  10  616.80   37.60
  12  -3  -9   -0.10    1.80
 -12   3   9    1.30    2.20
  12  -3  -8   94.80    8.30
 -12   3   8  101.40   11.10
  12  -3  -7   15.20    2.20
 -12   3   7   18.90    2.50
  12  -3  -6    2.80    1.70
 -12   3   6    2.30    1.80
  12  -3  -5   14.30    2.30
 -12   3   5   17.90    2.50
  12  -3  -4    9.10    2.00
 -12   3   4   10.90    1.80
  12  -3  -3    4.10    1.60
 -12   3   3    3.80    1.50
  12  -3  -2  115.30    6.40
 -12   3   2  125.20    6.10
  12  -3  -1    2.90    1.30
 -12   3   1    1.60    1.30
  12  -3   0   14.10    1.80
 -12   3   0   13.50    2.40
  12  -3   1   18.40    2.30
 -12   3  -1   20.40    2.70
  12  -3   2   51.20    3.90
 -12   3  -2   47.20    3.90
  12  -3   3  140.00    6.40
 -12   3  -3  135.80    7.60
  12  -3   4  778.40   50.80
 -12   3  -4  782.80   44.10
  12  -3   5   19.90    2.40
 -12   3  -5   20.10    2.70
  12  -3   6  332.30   28.10
 -12   3  -6  365.80   15.30
  12  -3   7   17.40    2.30
 -12   3  -7   23.50    2.80
  12  -3   8    0.50    1.20
 -12   3  -8    3.50    1.60
  12  -3   9    5.10    1.70
 -12   3  -9    3.70    1.70
  12  -3  10    8.50    2.10
 -12   3 -10    9.40    2.20
  12  -3  11    1.60    1.90
 -12   3 -11   -0.70    1.70
  12  -3  12  116.30   13.60
 -12   3 -12  119.00    9.00
  12  -3  13   -0.10    2.80
 -12   3 -13   -0.80    1.90
  12  -3  14    6.20    3.80
 -12   3 -14   -1.40    2.20
  12  -3  15   16.20    5.70
 -12   3 -15   10.10    2.80
  12  -3  16   18.70    6.50
 -12   3 -16   15.10    3.60
  12  -2 -15   57.40   12.40
 -12   2  15   59.10   10.20
  12  -2 -14    2.10    5.60
 -12   2  14   -2.60    4.60
  12  -2 -13  336.90   48.90
 -12   2  13  305.80   61.90
  12  -2 -12   11.20    4.60
 -12   2  12    7.20    3.80
  12  -2 -11   93.10   14.10
 -12   2  11  102.80    8.40
  12  -2 -10   -5.10    4.10
 -12   2  10    2.00    2.00
  12  -2  -9    4.90    3.50
 -12   2   9   15.20    3.70
  12  -2  -8   -0.40    2.30
 -12   2   8    0.00    1.80
  12  -2  -7    3.20    2.90
 -12   2   7    4.50    2.20
  12  -2  -6   56.70    9.80
 -12   2   6   70.20    7.60
  12  -2  -5  101.20   13.50
 -12   2   5  106.00    9.50
  12  -2  -4  121.30   10.70
 -12   2   4  125.90   11.90
  12  -2  -3    4.50    1.90
 -12   2   3    3.90    1.50
  12  -2  -2   72.90    8.80
 -12   2   2   73.20    5.60
  12  -2  -1   25.00    3.60
 -12   2   1   28.40    3.10
  12  -2   0   19.80    2.90
 -12   2   0   18.70    2.80
  12  -2   1  364.50   32.90
 -12   2  -1  347.20   15.50
  12  -2   2   87.40    7.90
 -12   2  -2   85.70    5.60
  12  -2   3  678.90   36.30
 -12   2  -3  674.50   36.00
  12  -2   4    1.40    1.40
 -12   2  -4   -2.60    1.60
  12  -2   5    3.20    1.90
 -12   2  -5    1.80    1.60
  12  -2   6    8.80    2.50
 -12   2  -6    8.10    2.20
  12  -2   7    1.40    2.00
 -12   2  -7    4.70    1.90
  12  -2   8    0.10    1.60
 -12   2  -8    3.00    1.60
  12  -2   9   16.20    3.40
 -12   2  -9   11.20    2.20
  12  -2  10  121.50   13.30
 -12   2 -10  141.60    9.20
  12  -2  11   14.80    3.80
 -12   2 -11   22.20    3.20
  12  -2  12   93.70   10.30
 -12   2 -12   97.90    8.60
  12  -2  13    0.20    2.70
 -12   2 -13    1.00    2.20
 -12   2 -14    1.30    2.40
 -12   2 -15   51.20    6.70
  12  -1 -13   -2.40    6.00
 -12   1  13    1.90    3.00
  12  -1 -12   -1.40    4.00
 -12   1  12    0.50    3.20
  12  -1 -11   15.10    6.70
 -12   1  11   15.40    3.50
  12  -1 -10    1.40    5.10
 -12   1  10   -1.70    3.00
  12  -1  -9    8.30    3.80
 -12   1   9    4.90    2.40
  12  -1  -8   27.30    6.20
 -12   1   8   25.30    4.20
  12  -1  -7   75.90   12.60
 -12   1   7   84.40    7.20
  12  -1  -6  137.40   20.90
 -12   1   6  133.30   13.60
  12  -1  -5   10.50    4.20
 -12   1   5   11.70    2.80
  12  -1  -4    0.70    3.50
 -12   1   4    1.70    1.80
  12  -1  -3  291.90   39.50
 -12   1   3  290.70   28.70
  12  -1  -2   24.00    4.50
 -12   1   2   27.30    4.60
  12  -1  -1   28.80    5.10
 -12   1   1   37.30    4.80
  12  -1   0    8.00    3.80
 -12   1   0   11.20    3.30
  12  -1   1    1.60    3.90
 -12   1  -1    5.60    2.10
  12  -1   2   20.20    5.20
 -12   1  -2   16.30    3.30
  12  -1   3    4.30    3.10
 -12   1  -3   -0.70    2.60
 -12   1  -4    0.60    2.10
  12  -1   5   30.60    6.50
 -12   1  -5   29.90    4.70
  12  -1   6   18.10    4.70
 -12   1  -6   18.40    3.40
  12  -1   7   31.90    6.60
 -12   1  -7   35.60    5.40
  12  -1   8    9.40    3.60
 -12   1  -8   10.40    2.60
  12  -1   9   55.50    7.50
 -12   1  -9   53.30    6.00
  12  -1  10   53.50   12.90
 -12   1 -10   58.90    5.60
  12  -1  11   33.20    7.90
 -12   1 -11   47.50    6.10
  12  -1  12   -1.20    2.80
 -12   1 -12    7.70    2.80
  12  -1  13   27.60    5.40
 -12   1 -13   32.50    4.90
  12   0 -11   -5.20    5.30
 -12   0  11    6.40    3.00
  12   0 -10   86.60   12.20
 -12   0  10   77.90    9.30
  12   0  -9    2.10    3.80
 -12   0   9    0.90    3.10
  12   0  -8    0.60    4.00
 -12   0   8    6.00    3.10
  12   0  -7   39.80    9.60
 -12   0   7   52.00    6.70
  12   0  -6   13.10    4.80
 -12   0   6    6.30    3.40
  12   0  -5    0.30    3.00
 -12   0   5    6.00    2.80
  12   0  -4   37.50    8.00
 -12   0   4   36.90    4.60
  12   0  -3  100.60   11.70
 -12   0   3   65.60    7.20
  12   0  -2    4.70    4.10
 -12   0   2    0.70    2.30
  12   0  -1   34.50    6.60
 -12   0   1   21.70    4.30
  12   0   0   78.30   15.30
 -12   0   0   64.00    8.70
  12   0   1   17.30    5.20
 -12   0  -1   26.60    4.80
  12   0   2    7.00    4.30
 -12   0  -2    6.70    3.10
  12   0   3   66.20   11.40
 -12   0  -3   82.60    8.80
  12   0   4   33.30    7.80
 -12   0  -4   31.40    4.70
  12   0   5    6.20    4.50
 -12   0  -5   10.00    3.30
  12   0   6    3.10    4.80
 -12   0  -6    4.60    2.50
  12   0   7   68.90   10.00
 -12   0  -7   51.60    7.10
  12   0   8    9.70    4.00
 -12   0  -8    9.70    4.00
  12   0   9    1.10    4.60
 -12   0  -9    0.50    2.10
  12   0  10   57.20   12.50
 -12   0 -10   79.10    7.40
  12   0  11    6.80    5.70
 -12   0 -11   -1.10    2.30
  13 -12  -8   -0.80    3.00
 -13  12   8    1.40    5.20
  13 -12  -7  113.00   13.30
 -13  12   7   97.00   19.50
  13 -12  -6   16.10    4.60
 -13  12   6   15.30    7.30
  13 -12  -5    3.90    3.50
 -13  12   5    5.00    4.10
  13 -12  -4   13.50    4.00
 -13  12   4   16.10    5.60
  13 -12  -3    6.60    3.40
 -13  12   3    1.80    3.50
  13 -12  -2   15.20    4.10
 -13  12   2   20.80    6.20
  13 -12  -1    8.00    3.30
 -13  12   1    2.10    3.40
  13 -12   0  143.40   14.90
 -13  12   0  142.60   24.90
  13 -12   1   -2.40    3.00
 -13  12  -1    5.20    4.80
  13 -12   2    6.70    3.50
 -13  12  -2   18.60    6.00
  13 -12   3   25.70    5.10
 -13  12  -3   19.50    6.30
  13 -12   4   68.80    8.80
 -13  12  -4   61.80   14.60
  13 -12   5   22.90    4.50
 -13  12  -5    7.70    5.70
  13 -12   6   19.80    4.70
 -13  12  -6   20.30    8.00
  13 -12   7  172.00   25.00
 -13  12  -7  173.80   25.00
  13 -12   8   34.70    5.70
 -13  12  -8   36.70    7.20
  13 -11 -11    1.50    2.20
 -13  11  11    9.30    5.80
  13 -11 -10  100.50    9.60
 -13  11  10   82.90   23.20
  13 -11  -9    4.80    3.00
 -13  11   9    3.50    4.00
  13 -11  -8   14.70    3.60
 -13  11   8    9.40    6.20
  13 -11  -7   28.90    5.10
 -13  11   7   31.00    7.60
  13 -11  -6  136.80   16.50
 -13  11   6  148.40   17.50
  13 -11  -5   46.10    6.70
 -13  11   5   45.00    8.90
  13 -11  -4  234.20   20.20
 -13  11   4  231.90   33.60
  13 -11  -3    2.80    2.20
 -13  11   3    3.60    3.50
  13 -11  -2   -2.40    2.80
 -13  11   2   -1.30    3.10
  13 -11  -1   24.20    4.20
 -13  11   1   32.10    6.30
  13 -11   0   63.10    8.70
 -13  11   0   66.10   12.40
  13 -11   1   10.50    3.10
 -13  11  -1    8.40    4.70
  13 -11   2    3.70    2.30
 -13  11  -2    7.00    3.70
  13 -11   3   15.50    3.30
 -13  11  -3   13.40    5.70
  13 -11   4   17.60    3.80
 -13  11  -4   19.50    6.10
  13 -11   5    2.20    2.20
 -13  11  -5    9.10    5.40
  13 -11   6   61.30    6.70
 -13  11  -6   54.10    8.80
  13 -11   7   29.50    5.50
 -13  11  -7   34.60    7.00
  13 -11   8  105.10   12.60
 -13  11  -8   99.50   14.10
  13 -11   9   32.30    5.10
 -13  11  -9   20.20    6.50
  13 -11  10  105.20   15.60
 -13  11 -10  117.10   21.00
  13 -11  11    6.10    5.10
 -13  11 -11    1.50    5.70
  13 -10 -12    1.80    2.40
 -13  10  12   -4.30    5.30
  13 -10 -11    9.90    3.00
 -13  10  11   12.40    5.60
  13 -10 -10    3.50    2.50
 -13  10  10    0.30    3.30
  13 -10  -9    1.40    2.20
 -13  10   9    2.10    3.20
  13 -10  -8    5.50    2.20
 -13  10   8   -3.50    4.70
  13 -10  -7  192.60   13.80
 -13  10   7  199.50   31.80
  13 -10  -6    4.10    2.40
 -13  10   6   -1.10    4.30
  13 -10  -5   86.00    8.20
 -13  10   5   80.90   13.10
  13 -10  -4   54.80    7.10
 -13  10   4   48.70    8.50
  13 -10  -3    4.50    2.80
 -13  10   3   -3.30    2.50
  13 -10  -2  133.70   10.20
 -13  10   2  151.70   14.80
  13 -10  -1   40.40    5.30
 -13  10   1   39.40    7.40
  13 -10   0   89.50    8.70
 -13  10   0   84.80   17.80
  13 -10   1    4.30    2.80
 -13  10  -1    8.60    4.90
  13 -10   2    2.80    2.50
 -13  10  -2   -2.20    4.50
  13 -10   3    5.20    1.90
 -13  10  -3    1.50    3.90
  13 -10   4    1.10    2.40
 -13  10  -4    5.80    3.40
  13 -10   5    0.80    2.00
 -13  10  -5    2.80    4.20
  13 -10   6    4.40    2.50
 -13  10  -6    1.60    4.60
  13 -10   7  283.10   29.70
 -13  10  -7  294.90   41.30
  13 -10   8   12.40    3.50
 -13  10  -8   12.40    4.60
  13 -10   9   36.40    4.90
 -13  10  -9   36.70    7.70
  13 -10  10   82.10    9.20
 -13  10 -10  101.50   11.00
  13 -10  11    3.70    3.00
 -13  10 -11    4.80    5.20
  13 -10  12   52.40    6.30
 -13  10 -12   48.10    9.00
  13  -9 -13    9.60    2.80
 -13   9  13    8.40    4.50
  13  -9 -12   21.20    3.80
 -13   9  12   25.60    8.10
  13  -9 -11   23.10    3.20
 -13   9  11   20.10    7.30
  13  -9 -10   25.50    3.40
 -13   9  10   23.40    6.50
  13  -9  -9   36.70    4.10
 -13   9   9   41.80    9.00
  13  -9  -8   41.40    4.30
 -13   9   8   33.30    7.30
  13  -9  -7  125.10    7.40
 -13   9   7  121.80   17.90
  13  -9  -6    4.90    2.20
 -13   9   6    0.60    4.10
  13  -9  -5   13.80    3.20
 -13   9   5    3.90    2.30
  13  -9  -4  126.50   13.40
 -13   9   4  130.70    8.00
  13  -9  -3  149.00   13.30
 -13   9   3  148.20    9.70
  13  -9  -2  182.60   16.20
 -13   9   2  182.70   14.40
  13  -9  -1    6.60    2.40
 -13   9   1    8.50    2.60
  13  -9   0  158.40   13.70
 -13   9   0  157.20   18.30
  13  -9   1    2.80    2.30
 -13   9  -1    1.80    1.60
  13  -9   2    1.20    1.80
 -13   9  -2   -0.20    1.40
  13  -9   3   80.60    5.50
 -13   9  -3   85.10    6.00
  13  -9   4   24.30    3.00
 -13   9  -4   26.80    3.40
  13  -9   5   30.40    4.70
 -13   9  -5   28.60    3.10
  13  -9   6   76.80    8.30
 -13   9  -6   81.30    5.80
  13  -9   7  104.60   10.10
 -13   9  -7   91.90    8.80
  13  -9   8    3.90    2.90
 -13   9  -8    7.10    3.20
  13  -9   9   19.00    4.30
 -13   9  -9   22.00    4.00
  13  -9  10   73.60    8.80
 -13   9 -10   80.50    6.90
  13  -9  11   41.30    7.40
 -13   9 -11   43.10    6.40
  13  -9  12   41.20    6.00
 -13   9 -12   31.20    4.80
  13  -9  13   15.40    6.30
 -13   9 -13   15.70    6.70
  13  -8 -14    5.00    3.00
 -13   8  14    4.70    5.70
  13  -8 -13  112.50    8.80
 -13   8  13  101.60    7.60
  13  -8 -12    2.40    2.30
 -13   8  12    2.70    3.10
  13  -8 -11    0.10    2.00
 -13   8  11   -1.20    2.40
  13  -8 -10  258.10   32.90
 -13   8  10  248.80   19.70
  13  -8  -9   31.20    3.40
 -13   8   9   36.60    4.50
  13  -8  -8   75.90    6.40
 -13   8   8   55.10    5.80
  13  -8  -7   81.90    8.30
 -13   8   7   68.90    7.40
  13  -8  -6   82.40    8.60
 -13   8   6   80.60    6.10
  13  -8  -5   20.80    3.50
 -13   8   5   20.10    2.90
  13  -8  -4   21.20    3.80
 -13   8   4   18.90    2.50
  13  -8  -3   47.00    5.10
 -13   8   3   42.00    4.60
  13  -8  -2   44.40    4.00
 -13   8   2   39.00    3.70
  13  -8  -1  100.90   10.20
 -13   8   1  115.00    6.90
  13  -8   0   10.40    1.90
 -13   8   0   10.30    2.30
  13  -8   1  157.90    9.50
 -13   8  -1  153.10    7.70
  13  -8   2   10.70    2.20
 -13   8  -2   11.90    2.00
  13  -8   3  158.90   10.40
 -13   8  -3  163.80    9.10
  13  -8   4   85.60    7.50
 -13   8  -4   88.40    5.80
  13  -8   5    8.50    2.00
 -13   8  -5    8.70    2.00
  13  -8   6  234.60   14.90
 -13   8  -6  252.10   19.20
  13  -8   7  217.70   21.00
 -13   8  -7  224.10   17.70
  13  -8   8   56.80    7.50
 -13   8  -8   61.80    5.30
  13  -8   9   18.30    3.90
 -13   8  -9   12.90    2.70
  13  -8  10   22.30    4.30
 -13   8 -10   34.20    4.00
  13  -8  11    5.60    3.30
 -13   8 -11   13.70    2.80
  13  -8  12    7.60    3.30
 -13   8 -12   15.10    3.30
  13  -8  13   16.90    5.30
 -13   8 -13   14.20    3.00
  13  -8  14   -4.20    5.10
 -13   8 -14    0.70    2.90
  13  -7 -14  136.20   13.10
 -13   7  14  169.80   17.20
  13  -7 -13   74.70   10.10
 -13   7  13   91.00   10.20
  13  -7 -12   25.20    5.00
 -13   7  12   26.20    3.40
  13  -7 -11    2.20    3.10
 -13   7  11    2.70    1.90
  13  -7 -10    0.30    2.90
 -13   7  10    1.20    1.90
  13  -7  -9    3.60    2.30
 -13   7   9    7.80    2.40
  13  -7  -8    4.60    2.90
 -13   7   8    6.60    2.30
  13  -7  -7   23.70    3.70
 -13   7   7   21.10    2.90
  13  -7  -6    2.30    1.90
 -13   7   6    3.70    1.70
  13  -7  -5   49.90    5.50
 -13   7   5   50.70    4.20
  13  -7  -4   43.30    4.70
 -13   7   4   44.40    4.90
  13  -7  -3  151.90   10.60
 -13   7   3  151.50    9.30
  13  -7  -2    2.80    1.80
 -13   7   2   -2.20    1.40
  13  -7  -1  213.40   12.40
 -13   7   1  225.60   13.90
  13  -7   0  198.40   10.10
 -13   7   0  193.40   16.00
  13  -7   1   93.60    7.50
 -13   7  -1  100.30    6.50
  13  -7   2   28.60    3.10
 -13   7  -2   29.50    2.90
  13  -7   3   98.50    8.70
 -13   7  -3  115.90    7.40
  13  -7   4   59.90    5.10
 -13   7  -4   58.00    5.60
  13  -7   5    0.40    1.60
 -13   7  -5    1.10    1.50
  13  -7   6   -0.90    1.50
 -13   7  -6    0.30    1.70
  13  -7   7   15.50    2.40
 -13   7  -7   16.90    3.00
  13  -7   8   71.60   10.50
 -13   7  -8   87.00    6.60
  13  -7   9   -3.20    2.50
 -13   7  -9    3.50    2.20
  13  -7  10    2.00    2.40
 -13   7 -10   -0.10    1.80
  13  -7  11    0.00    2.30
 -13   7 -11    1.40    2.30
  13  -7  12   -1.00    2.80
 -13   7 -12    1.80    2.40
  13  -7  13   72.60   15.20
 -13   7 -13   73.60    5.60
  13  -7  14   10.90    5.50
 -13   7 -14    7.40    3.00
  13  -6 -14  131.70   13.60
 -13   6  14  137.00   13.40
  13  -6 -13   87.80    8.10
 -13   6  13   76.20    7.90
  13  -6 -12   24.80    5.20
 -13   6  12   23.70    3.20
  13  -6 -11    1.90    2.70
 -13   6  11    1.20    2.30
  13  -6 -10   -1.50    2.60
 -13   6  10    3.70    2.30
  13  -6  -9    0.50    2.60
 -13   6   9    3.30    1.70
  13  -6  -8    6.00    2.40
 -13   6   8    1.90    1.70
  13  -6  -7   21.20    4.10
 -13   6   7   21.20    2.90
  13  -6  -6    3.70    2.80
 -13   6   6    2.30    1.80
  13  -6  -5   57.70    5.00
 -13   6   5   49.20    4.70
  13  -6  -4   42.40    4.10
 -13   6   4   43.10    4.20
  13  -6  -3  143.40    8.30
 -13   6   3  141.70    9.50
  13  -6  -2    1.10    1.40
 -13   6   2    2.10    1.50
  13  -6  -1  201.40   15.40
 -13   6   1  216.40   16.30
  13  -6   0  191.20   10.90
 -13   6   0  226.30   10.90
  13  -6   1   87.70    6.70
 -13   6  -1   99.40    8.00
  13  -6   2   33.00    3.30
 -13   6  -2   31.40    3.50
  13  -6   3  104.30    7.10
 -13   6  -3  117.70    7.80
  13  -6   4   61.00    5.60
 -13   6  -4   59.90    4.70
  13  -6   5    2.30    1.60
 -13   6  -5    2.30    1.40
  13  -6   6    0.10    1.50
 -13   6  -6    0.80    1.70
  13  -6   7   11.60    2.20
 -13   6  -7   18.50    2.90
  13  -6   8   71.40    6.80
 -13   6  -8   93.20    6.80
  13  -6   9    2.20    1.50
 -13   6  -9    4.20    2.20
  13  -6  10   -3.30    2.70
 -13   6 -10    2.10    2.50
  13  -6  11    0.80    3.30
 -13   6 -11    0.10    2.30
  13  -6  12    1.50    2.80
 -13   6 -12    2.20    1.80
  13  -6  13   67.30   14.50
 -13   6 -13   70.10    5.80
  13  -6  14    3.20    4.00
 -13   6 -14    4.30    2.40
  13  -5 -14   -5.70    5.00
 -13   5  14    4.80    4.90
  13  -5 -13  118.70   11.50
 -13   5  13  125.20   11.10
  13  -5 -12    4.00    4.00
 -13   5  12    2.40    2.20
  13  -5 -11    3.70    4.40
 -13   5  11   -0.10    2.10
  13  -5 -10  269.70   22.10
 -13   5  10  282.10   18.10
  13  -5  -9   32.20    4.30
 -13   5   9   27.70    3.40
  13  -5  -8   72.60    6.80
 -13   5   8   60.50    4.90
  13  -5  -7   70.00    6.50
 -13   5   7   78.10    6.40
  13  -5  -6   73.10    6.60
 -13   5   6   80.30    7.60
  13  -5  -5   19.80    2.80
 -13   5   5   17.30    2.90
  13  -5  -4   21.60    3.20
 -13   5   4   16.60    2.80
  13  -5  -3   42.90    3.60
 -13   5   3   49.20    4.20
  13  -5  -2   38.60    3.50
 -13   5   2   37.50    4.00
  13  -5  -1  111.30    7.30
 -13   5   1  108.40    8.30
  13  -5   0   10.70    2.10
 -13   5   0    9.80    2.30
  13  -5   1  160.60   10.50
 -13   5  -1  143.30   10.40
  13  -5   2   13.60    2.20
 -13   5  -2   14.00    2.40
  13  -5   3  157.60   11.20
 -13   5  -3  166.10   10.90
  13  -5   4   87.00    6.90
 -13   5  -4   94.60    6.20
  13  -5   5    9.50    2.20
 -13   5  -5   13.40    2.70
  13  -5   6  258.70   16.90
 -13   5  -6  276.80   11.50
  13  -5   7  215.50   17.20
 -13   5  -7  212.30   20.30
  13  -5   8   62.00    5.00
 -13   5  -8   66.60    5.30
  13  -5   9   12.40    2.50
 -13   5  -9   14.10    2.50
  13  -5  10   29.90    3.40
 -13   5 -10   37.90    4.40
  13  -5  11   11.80    3.30
 -13   5 -11   10.80    2.70
  13  -5  12   14.40    3.80
 -13   5 -12   15.90    2.80
  13  -5  13   11.00    3.70
 -13   5 -13   11.50    3.40
  13  -5  14    8.20    5.90
 -13   5 -14    0.90    2.40
  13  -4 -13    5.60    4.00
 -13   4  13    8.10    3.30
  13  -4 -12   27.40    7.30
 -13   4  12   23.80    5.30
  13  -4 -11   14.80    5.30
 -13   4  11   15.20    4.20
  13  -4 -10   20.70    4.20
 -13   4  10   22.90    3.80
  13  -4  -9   32.50    4.10
 -13   4   9   34.90    5.10
  13  -4  -8   33.90    4.20
 -13   4   8   40.80    4.40
  13  -4  -7  110.40    9.60
 -13   4   7  130.10   11.10
  13  -4  -6   -1.40    1.90
 -13   4   6   -1.90    2.00
  13  -4  -5    4.80    2.10
 -13   4   5    8.30    2.10
  13  -4  -4  127.80    9.00
 -13   4   4  130.60    9.70
  13  -4  -3  156.10    9.10
 -13   4   3  144.10   11.50
  13  -4  -2  184.30   11.70
 -13   4   2  198.30   12.60
  13  -4  -1    3.50    1.70
 -13   4   1    7.60    2.40
  13  -4   0  167.90   13.60
 -13   4   0  164.30   12.40
  13  -4   1    2.90    1.70
 -13   4  -1    3.80    2.20
  13  -4   2    1.20    1.50
 -13   4  -2    0.80    2.20
  13  -4   3   80.90    7.40
 -13   4  -3   90.10    7.60
  13  -4   4   24.10    3.00
 -13   4  -4   31.30    3.40
  13  -4   5   23.80    3.00
 -13   4  -5   27.50    3.20
  13  -4   6   69.80    7.20
 -13   4  -6   79.10    7.00
  13  -4   7  105.20    6.50
 -13   4  -7   96.30    8.40
  13  -4   8    8.30    2.30
 -13   4  -8    7.50    2.20
  13  -4   9   18.20    3.20
 -13   4  -9   23.80    3.40
  13  -4  10   58.00    7.20
 -13   4 -10   78.10    5.90
  13  -4  11   44.20    5.90
 -13   4 -11   51.20    5.10
  13  -4  12   39.10    9.00
 -13   4 -12   43.40    4.90
  13  -4  13   20.70    5.80
 -13   4 -13   12.50    3.60
  13  -3 -12    0.70    3.50
 -13   3  12    7.90    3.80
  13  -3 -11   19.70    6.30
 -13   3  11   14.90    3.80
  13  -3 -10    0.70    3.50
 -13   3  10    5.70    2.50
  13  -3  -9   -1.60    3.60
 -13   3   9   -1.20    3.00
  13  -3  -8   -2.50    4.20
 -13   3   8    4.10    2.70
  13  -3  -7  201.00   26.50
 -13   3   7  173.80   18.90
  13  -3  -6   -1.50    4.00
 -13   3   6    0.90    2.20
  13  -3  -5   90.30   13.40
 -13   3   5   89.00    7.20
  13  -3  -4   55.20   10.00
 -13   3   4   65.90    5.80
  13  -3  -3   -2.30    5.20
 -13   3   3    2.90    1.90
  13  -3  -2   99.50   15.10
 -13   3   2  142.80    8.60
  13  -3  -1   36.90    7.10
 -13   3   1   45.70    4.30
  13  -3   0   96.40   13.40
 -13   3   0  103.70    7.30
  13  -3   1    1.70    3.30
 -13   3  -1    1.50    1.90
  13  -3   2    1.00    1.80
 -13   3  -2   -0.30    2.00
  13  -3   3    3.20    2.60
 -13   3  -3    3.20    2.10
  13  -3   4    1.90    2.00
 -13   3  -4    1.80    1.60
  13  -3   5    4.30    3.80
 -13   3  -5   -0.60    2.00
  13  -3   6    5.20    2.50
 -13   3  -6    9.60    2.40
  13  -3   7  286.20   20.10
 -13   3  -7  283.90   17.90
  13  -3   8    8.30    4.40
 -13   3  -8    7.80    2.60
  13  -3   9   28.90    5.30
 -13   3  -9   40.40    6.00
  13  -3  10   83.90    9.50
 -13   3 -10   90.90    8.40
  13  -3  11    4.10    4.20
 -13   3 -11    3.80    3.00
 -13   3 -12   39.60    5.10
  13  -2 -11   -3.00    4.50
 -13   2  11    2.40    2.80
  13  -2 -10  108.30   21.20
 -13   2  10  114.70   10.00
  13  -2  -9   -0.70    5.10
 -13   2   9   -0.30    2.10
  13  -2  -8   10.20    6.40
 -13   2   8   19.60    4.30
  13  -2  -7   27.70    5.70
 -13   2   7   27.20    4.70
  13  -2  -6  138.40   22.40
 -13   2   6  139.10   17.30
  13  -2  -5   45.10    7.70
 -13   2   5   44.70    6.20
  13  -2  -4  208.10   26.20
 -13   2   4  242.00   18.90
  13  -2  -3    3.60    2.90
 -13   2   3    4.80    3.00
  13  -2  -2   -1.40    4.50
 -13   2   2   -2.80    2.80
  13  -2  -1   25.20    5.40
 -13   2   1   27.40    4.60
  13  -2   0   73.10   12.10
 -13   2   0   71.40    7.40
  13  -2   1    7.80    4.80
 -13   2  -1    5.30    2.40
  13  -2   2   12.50    5.10
 -13   2  -2    8.50    2.70
  13  -2   3   19.60    5.60
 -13   2  -3   17.40    2.90
  13  -2   4   22.90    5.90
 -13   2  -4   10.90    2.80
  13  -2   5    2.20    3.00
 -13   2  -5   -0.10    2.60
  13  -2   6   46.50    9.20
 -13   2  -6   41.70    4.90
  13  -2   7   19.40    6.00
 -13   2  -7   35.80    5.10
  13  -2   8   99.00   17.60
 -13   2  -8   95.90   12.80
  13  -2   9   24.10    6.50
 -13   2  -9   21.80    4.50
  13  -2  10  120.20   14.50
 -13   2 -10  136.30   11.30
  13  -2  11   -0.90    4.70
 -13   2 -11    2.50    2.40
  13  -1  -8    1.60    3.70
 -13   1   8   -1.90    2.60
  13  -1  -7   93.40   18.80
 -13   1   7  115.70   10.30
  13  -1  -6   11.20    4.60
 -13   1   6   17.40    4.20
  13  -1  -5    6.90    4.00
 -13   1   5    4.20    2.60
  13  -1  -4   20.10    6.40
 -13   1   4   13.90    4.40
  13  -1  -3    1.70    4.60
 -13   1   3   11.80    3.60
  13  -1  -2   11.00    4.90
 -13   1   2   16.20    4.20
  13  -1  -1    9.70    5.80
 -13   1   1    4.70    3.50
  13  -1   0  138.80   22.80
 -13   1   0  148.30   15.20
  13  -1   1   -4.90    4.30
 -13   1  -1    0.40    2.60
  13  -1   2   18.80    6.40
 -13   1  -2   12.30    3.00
  13  -1   3   14.10    6.70
 -13   1  -3   28.70    5.40
  13  -1   4   51.60   13.10
 -13   1  -4   79.10    7.80
  13  -1   5   23.40    6.30
 -13   1  -5   26.40    4.80
  13  -1   6   30.30    6.40
 -13   1  -6   21.10    4.30
  13  -1   7  154.00   27.60
 -13   1  -7  170.30   16.10
  13  -1   8   19.40    6.90
 -13   1  -8   31.40    6.20
  13   0  -4   30.40    7.30
 -13   0   4   20.10    5.50
  13   0  -3  170.80   36.00
 -13   0   3  189.60   17.70
  13   0  -2   41.20    9.40
 -13   0   2   53.40    7.30
  13   0  -1  262.60   22.20
 -13   0   1  254.40   32.00
  13   0   0   98.70   19.40
 -13   0   0  108.90   15.10
  13   0   1  268.50   31.70
 -13   0  -1  240.90   30.70
  13   0   2   44.50   10.10
 -13   0  -2   53.70    6.90
  13   0   3  153.00   29.00
 -13   0  -3  169.90   17.50
  13   0   4   29.50    8.00
 -13   0  -4   25.10    8.00
  14 -12  -2   10.10    5.40
 -14  12   2    0.50    6.00
  14 -12  -1    1.40    4.70
 -14  12   1    6.00    4.40
  14 -12   0   82.80   14.70
 -14  12   0   66.30   12.20
  14 -12   1    4.40    5.10
 -14  12  -1   -1.30    5.20
  14 -12   2   87.00   13.70
 -14  12  -2   85.30   16.90
  14 -11  -7   -6.20    3.70
 -14  11   7   -5.00    5.30
  14 -11  -6    2.60    2.90
 -14  11   6   10.50    6.40
  14 -11  -5    3.90    3.00
 -14  11   5    9.50    5.80
  14 -11  -4    2.00    4.00
  14 -11  -3  170.10   16.40
 -14  11   3  165.50   28.70
  14 -11  -2    0.60    2.50
 -14  11   2   12.70    6.30
  14 -11  -1  147.00   15.80
 -14  11   1  128.70   28.10
  14 -11   0   63.60    6.80
 -14  11   0   63.70    9.10
  14 -11   1    3.90    2.90
 -14  11  -1    7.60    4.80
  14 -11   2   77.70    9.50
 -14  11  -2   91.80   16.50
  14 -11   3    0.90    3.00
 -14  11  -3   -0.10    5.10
  14 -11   4   91.40   11.40
 -14  11  -4  113.20   12.90
  14 -11   5   67.70   10.50
 -14  11  -5   86.80   11.20
  14 -11   6   16.40    3.80
 -14  11  -6   10.70    5.60
  14 -11   7   35.20    8.30
 -14  11  -7   16.20    7.60
  14 -10  -9   23.30    7.60
 -14  10   9   22.60    7.30
  14 -10  -8    2.30    3.60
 -14  10   8    0.10    3.40
  14 -10  -7    2.40    3.90
 -14  10   7    0.20    5.50
  14 -10  -6  124.70   14.70
 -14  10   6  147.10   14.60
  14 -10  -5    3.10    3.30
 -14  10   5    3.60    5.10
  14 -10  -4   50.90    7.50
 -14  10   4   41.80    9.90
  14 -10  -3    1.10    2.30
 -14  10   3    0.90    5.40
  14 -10  -2    1.70    3.00
 -14  10   2    1.00    3.40
  14 -10  -1   13.60    3.60
 -14  10   1   13.00    7.20
  14 -10   0  195.00   23.40
 -14  10   0  172.70   35.90
  14 -10   1    1.80    2.30
 -14  10  -1   -1.80    4.30
  14 -10   2   11.40    2.90
 -14  10  -2    4.00    4.90
  14 -10   3    9.20    3.40
 -14  10  -3   14.30    5.30
  14 -10   4   18.20    4.10
 -14  10  -4   12.40    5.10
  14 -10   5   41.40    6.30
 -14  10  -5   39.40    8.80
  14 -10   6   54.30    8.00
 -14  10  -6   45.00   11.50
  14 -10   7   22.30    4.50
 -14  10  -7   16.90    5.30
  14 -10   8    3.20    3.20
 -14  10  -8   15.40    7.00
  14 -10   9    2.90    3.60
 -14  10  -9   19.00    6.50
  14  -9 -10   15.50    4.50
 -14   9  10   26.40    6.80
  14  -9  -9   13.60    3.70
 -14   9   9   10.10    6.40
  14  -9  -8    3.50    3.00
 -14   9   8    3.80    5.80
  14  -9  -7    5.60    2.70
 -14   9   7    5.10    3.60
  14  -9  -6   15.60    4.00
 -14   9   6    8.20    4.20
  14  -9  -5    5.80    2.60
 -14   9   5    4.40    5.50
  14  -9  -4    8.10    3.10
 -14   9   4    0.00    5.00
  14  -9  -3  133.30   10.80
 -14   9   3  105.20   20.80
  14  -9  -2    1.00    2.20
 -14   9   2    4.20    5.30
  14  -9  -1  125.10   10.90
 -14   9   1  157.90   22.30
  14  -9   0    3.20    2.40
 -14   9   0    4.60    4.80
  14  -9   1   50.20    5.90
 -14   9  -1   73.70   10.20
  14  -9   2    7.10    2.20
 -14   9  -2    8.90    3.80
  14  -9   3   34.80    4.60
 -14   9  -3   39.60    8.50
  14  -9   4   17.70    4.30
 -14   9  -4   14.80    4.90
  14  -9   5   14.60    4.10
 -14   9  -5   18.80    6.40
  14  -9   6    9.00    3.00
 -14   9  -6   12.70    5.10
  14  -9   7    1.20    2.30
 -14   9  -7    6.10    5.40
  14  -9   8    8.10    4.10
 -14   9  -8    5.80    5.60
  14  -9   9    0.00    3.30
 -14   9  -9    3.70    4.50
  14  -9  10   16.70    4.60
 -14   9 -10   13.00    6.60
  14  -8 -10   99.40   12.20
 -14   8  10  128.60   21.70
  14  -8  -9  152.80   12.80
 -14   8   9  160.80   11.80
  14  -8  -8   -0.30    2.50
 -14   8   8    0.30    3.10
  14  -8  -7  310.80   26.70
 -14   8   7  302.90   32.60
  14  -8  -6   48.10    6.10
 -14   8   6   37.80    6.20
  14  -8  -5   69.30    7.60
 -14   8   5   76.00    6.90
  14  -8  -4    0.90    2.30
 -14   8   4    2.20    2.30
  14  -8  -3    7.10    3.40
 -14   8   3    4.90    2.10
  14  -8  -2    8.00    2.40
 -14   8   2    7.90    2.20
  14  -8  -1   37.50    4.60
 -14   8   1   44.10    4.50
  14  -8   0   83.00    8.90
 -14   8   0   85.50    7.90
  14  -8   1   18.30    2.90
 -14   8  -1   18.30    2.70
  14  -8   2   87.70    6.70
 -14   8  -2   97.40    6.80
  14  -8   3  143.90   12.10
 -14   8  -3  152.10   11.30
  14  -8   4  142.40   12.10
 -14   8  -4  179.50   12.50
  14  -8   5   43.70    6.40
 -14   8  -5   52.10    4.40
  14  -8   6   10.10    3.00
 -14   8  -6   17.80    2.90
  14  -8   7  529.90   46.60
 -14   8  -7  483.40   39.60
  14  -8   8   14.50    3.80
 -14   8  -8   16.60    3.70
  14  -8   9  110.70   14.00
 -14   8  -9  122.70   12.80
  14  -8  10   -1.60    2.80
 -14   8 -10    4.00    2.90
  14  -8  11    3.40    3.00
  14  -7 -11    1.10    3.40
 -14   7  11   -4.50    3.60
  14  -7 -10    0.00    4.60
 -14   7  10    3.70    3.00
  14  -7  -9   -1.40    2.70
 -14   7   9   -2.20    2.40
  14  -7  -8   27.40    4.80
 -14   7   8   23.60    3.70
  14  -7  -7   -2.10    3.30
 -14   7   7    1.00    2.10
  14  -7  -6  349.00   38.60
 -14   7   6  338.80   21.00
  14  -7  -5    1.30    2.00
 -14   7   5    2.10    2.20
  14  -7  -4  269.20   23.70
 -14   7   4  307.40   17.90
  14  -7  -3   -0.40    2.70
 -14   7   3   -0.40    2.00
  14  -7  -2    8.80    2.60
 -14   7   2    7.00    2.70
  14  -7  -1   -1.80    2.00
 -14   7   1   -2.60    2.00
  14  -7   0   21.70    3.50
 -14   7   0   29.50    3.70
  14  -7   1   -0.50    1.60
 -14   7  -1    1.50    2.00
  14  -7   2   79.40    8.30
 -14   7  -2   94.50    9.10
  14  -7   3   -0.60    2.30
 -14   7  -3   -1.20    2.30
  14  -7   4   21.10    3.30
 -14   7  -4   21.10    3.30
  14  -7   5   -0.80    1.70
 -14   7  -5    1.40    2.10
  14  -7   6   23.20    3.30
 -14   7  -6   26.70    3.60
  14  -7   7    3.50    2.50
 -14   7  -7   -2.40    2.10
  14  -7   8  156.70   17.10
 -14   7  -8  163.80   13.60
  14  -7   9   -2.80    3.00
 -14   7  -9   -0.60    2.50
  14  -7  10  340.50   27.20
 -14   7 -10  288.60   22.90
  14  -7  11   -1.00    3.00
 -14   7 -11    2.00    2.80
  14  -6 -11   90.10   10.40
 -14   6  11  104.10    7.70
  14  -6 -10  108.50    9.80
 -14   6  10  111.10   10.40
  14  -6  -9  102.40   22.20
 -14   6   9  128.30   11.50
  14  -6  -8   -1.30    2.70
 -14   6   8   -2.00    2.50
  14  -6  -7  289.00   27.70
 -14   6   7  314.50   25.50
  14  -6  -6   44.10    4.80
 -14   6   6   43.70    4.80
  14  -6  -5   72.10    6.30
 -14   6   5   71.90    6.70
  14  -6  -4    2.30    2.00
 -14   6   4    3.60    2.40
  14  -6  -3    5.60    2.20
 -14   6   3    3.80    2.20
  14  -6  -2    8.50    2.30
 -14   6   2    7.60    2.30
  14  -6  -1   40.10    4.20
 -14   6   1   40.20    4.40
  14  -6   0   95.90    9.30
 -14   6   0  100.90    8.20
  14  -6   1   18.30    3.20
 -14   6  -1   16.80    2.80
  14  -6   2   83.10    8.20
 -14   6  -2   79.80    7.50
  14  -6   3  145.10   10.20
 -14   6  -3  151.70   15.10
  14  -6   4  152.20   15.40
 -14   6  -4  190.10   10.60
  14  -6   5   45.80    4.50
 -14   6  -5   51.60    6.70
  14  -6   6    9.50    2.70
 -14   6  -6   10.30    3.00
  14  -6   7  491.30   29.20
 -14   6  -7  570.90   33.10
  14  -6   8   13.90    3.90
 -14   6  -8   17.60    3.50
  14  -6   9  117.00   10.90
 -14   6  -9  126.90    9.00
  14  -6  10    3.00    2.90
 -14   6 -10   -0.10    2.80
  14  -6  11   -2.60    3.10
 -14   6 -11    3.50    6.00
  14  -5 -10   25.00    6.30
 -14   5  10   14.60    3.80
  14  -5  -9   16.30    6.60
 -14   5   9    6.70    3.40
  14  -5  -8   -0.10    3.40
 -14   5   8    4.50    2.50
  14  -5  -7    7.80    3.90
 -14   5   7    0.10    2.20
  14  -5  -6   11.70    3.30
 -14   5   6   18.10    3.40
  14  -5  -5    8.00    2.00
 -14   5   5    5.00    2.50
  14  -5  -4    5.60    2.40
 -14   5   4    5.60    2.40
  14  -5  -3  123.00    9.50
 -14   5   3  126.50   10.10
  14  -5  -2    4.60    2.40
 -14   5   2    2.40    2.70
  14  -5  -1  128.90   11.90
 -14   5   1  129.20   12.60
  14  -5   0    0.50    1.80
 -14   5   0    1.20    1.90
  14  -5   1   62.80    5.60
 -14   5  -1   62.70    6.50
  14  -5   2    5.70    2.40
 -14   5  -2    6.60    3.00
  14  -5   3   39.80    4.50
 -14   5  -3   49.00    4.90
  14  -5   4   17.10    3.30
 -14   5  -4   17.10    3.40
  14  -5   5   14.50    3.20
 -14   5  -5   20.30    3.60
  14  -5   6    2.00    2.40
 -14   5  -6    2.40    3.00
  14  -5   7   -1.70    2.60
 -14   5  -7    1.10    2.10
  14  -5   8    4.40    3.20
 -14   5  -8   -1.10    2.80
 -14   5  -9   -1.10    3.10
 -14   5 -10    9.90    3.80
  14  -4  -9   14.10    5.80
 -14   4   9   28.60    4.40
  14  -4  -8    2.40    4.00
 -14   4   8    6.00    3.40
  14  -4  -7   -6.20    4.50
 -14   4   7    0.50    2.80
  14  -4  -6  127.90   22.80
 -14   4   6  123.20   11.30
  14  -4  -5    1.90    3.30
 -14   4   5   -3.20    2.50
  14  -4  -4   55.20    7.70
 -14   4   4   45.70    5.10
  14  -4  -3    8.00    3.70
 -14   4   3   -0.90    2.70
  14  -4  -2   -3.10    4.60
 -14   4   2   -2.30    2.50
  14  -4  -1    5.10    4.10
 -14   4   1   17.30    3.40
  14  -4   0  181.30   29.90
 -14   4   0  232.40   13.00
  14  -4   1    0.80    2.10
 -14   4  -1    2.60    2.60
  14  -4   2    8.00    3.20
 -14   4  -2    5.00    2.50
  14  -4   3   12.40    3.80
 -14   4  -3   12.00    2.90
  14  -4   4    8.70    4.20
 -14   4  -4   16.70    3.20
  14  -4   5   51.40    7.60
 -14   4  -5   41.90    5.70
  14  -4   6   42.30    9.00
 -14   4  -6   53.00    5.20
  14  -4   7   16.70    3.80
 -14   4  -7   23.00    4.20
  14  -4   8    9.70    3.30
 -14   4  -8    4.40    4.20
  14  -4   9    1.30    3.50
 -14   4  -9    2.50    3.40
  14  -3  -7    2.20    4.10
 -14   3   7    1.00    3.00
  14  -3  -6    0.20    3.30
 -14   3   6    3.20    3.10
  14  -3  -5    4.30    6.00
 -14   3   5    7.20    3.20
  14  -3  -4    3.10    5.70
 -14   3   4    2.20    2.80
  14  -3  -3  147.10   26.60
 -14   3   3  189.20   16.80
  14  -3  -2    2.30    4.70
 -14   3   2    3.20    3.70
  14  -3  -1  120.50   17.70
 -14   3   1  145.00   10.80
  14  -3   0   74.70   11.10
 -14   3   0   57.00    6.10
  14  -3   1   -1.20    4.80
 -14   3  -1    4.70    2.70
  14  -3   2   71.40   17.60
 -14   3  -2   82.70    9.90
  14  -3   3    1.90    5.40
 -14   3  -3    0.10    2.60
  14  -3   4   99.80   10.70
 -14   3  -4   89.90    8.40
  14  -3   5   75.40   10.90
 -14   3  -5   71.40    6.30
  14  -3   6    5.70    4.80
 -14   3  -6   13.20    3.90
  14  -3   7   11.10    5.80
 -14   3  -7   25.80    5.10
  14  -2  -2   -3.00    5.40
 -14   2   2    1.20    3.20
  14  -2  -1    1.30    3.80
 -14   2   1    5.40    3.40
  14  -2   0   73.40   12.90
 -14   2   0   98.00   10.20
  14  -2   1    3.10    4.50
 -14   2  -1   -2.50    3.10
  14  -2   2   68.40   14.70
 -14   2  -2   78.00   10.10
  15  -9  -3   18.10    4.00
 -15   9   3   24.10    7.30
  15  -9  -2   41.80    4.90
 -15   9   2   35.00    8.80
  15  -9  -1  129.50   10.60
 -15   9   1  143.90   27.50
  15  -9   0  118.60    9.00
 -15   9   0  150.70   15.50
  15  -9   1    0.10    2.50
 -15   9  -1   10.10    6.10
  15  -9   2    0.10    2.80
 -15   9  -2    3.50    4.00
  15  -9   3   67.70    8.00
 -15   9  -3   56.00   11.10
  15  -8  -4   10.10    3.10
 -15   8   4   10.10    5.30
  15  -8  -3  108.20   10.50
 -15   8   3  109.80   24.10
  15  -8  -2   39.40    5.70
 -15   8   2   55.90   11.00
  15  -8  -1   54.60    6.40
 -15   8   1   44.40   11.90
  15  -8   0   18.60    3.30
 -15   8   0   28.70    8.30
  15  -8   1    6.40    2.50
 -15   8  -1    9.80    5.50
  15  -8   2   39.30    5.00
 -15   8  -2   50.20   13.20
  15  -8   3    8.00    3.20
 -15   8  -3   11.10    7.10
  15  -8   4   29.70    5.80
 -15   8  -4   21.50    6.70
  15  -7  -4    1.30    3.70
 -15   7   4    7.00    2.90
  15  -7  -3  120.30   10.80
 -15   7   3  110.90    9.90
  15  -7  -2   48.70    4.80
 -15   7   2   43.20    4.30
  15  -7  -1   49.60    5.60
 -15   7   1   49.70    5.30
  15  -7   0   22.50    3.80
 -15   7   0   21.30    3.60
  15  -7   1    0.60    2.10
 -15   7  -1    7.70    3.40
  15  -7   2   50.00    5.00
 -15   7  -2   45.60    5.60
  15  -7   3    7.50    3.20
 -15   7  -3    9.20    2.90
  15  -7   4   19.40    4.00
 -15   7  -4   23.60    3.60
  15  -6  -3   19.80    4.10
 -15   6   3   29.80    4.50
  15  -6  -2   40.80    5.90
 -15   6   2   40.10    5.30
  15  -6  -1  111.90   12.70
 -15   6   1  129.60   10.80
  15  -6   0   87.20   13.10
 -15   6   0  122.90   12.20
  15  -6   1    2.00    3.00
 -15   6  -1    5.60    3.10
  15  -6   2    1.10    2.80
 -15   6  -2   -1.50    3.00
  15  -6   3   52.70    8.40
 -15   6  -3   61.90    6.10
;
_shelx_hkl_checksum     52578
_shelx_res_file
;
TITL Cs2GdNb6Cl15O3(P-31c)
    csgdnbclo.res
    created by SHELXL-2018/3 at 10:37:56 on 18-Aug-2023
CELL 0.71073 9.1318 9.1318 17.1558 90 90 120
ZERR 2 0.0001 0.0001 0.0002 0 0 0
LATT  1
SYMM -Y,X-Y,Z
SYMM -X+Y,-X,Z
SYMM  Y,X,.5+Z
SYMM -X,Y-X,.5+Z
SYMM  X-Y,-Y,.5+Z
SFAC  Cs Gd Nb Cl O
UNIT  4 2 12 30 6
L.S. 13
BOND
FMAP 2
PLAN 5
ACTA
WGHT    0.025800    3.584800
EXTI    0.002586
FVAR       0.17076
CS    1    0.333333    0.666667    0.546539    10.33333    0.02466    0.02466 =
         0.03002    0.00000    0.00000    0.01233
GD    2    0.666667    0.333333    0.750000    10.16667    0.00919    0.00919 =
         0.03108    0.00000    0.00000    0.00460
NB    3    0.197679    0.016082    0.682394    11.00000    0.00836    0.00944 =
         0.01540    0.00034    0.00090    0.00448
CL1   4    0.212832   -0.212832    0.750000    10.50000    0.01487    0.01487 =
         0.02333    0.00311    0.00311    0.01026
CL2   4    0.016753   -0.203669    0.586431    11.00000    0.01436    0.01427 =
         0.01802   -0.00277    0.00072    0.00683
CL3   4    0.476485    0.076373    0.617599    11.00000    0.01771    0.02313 =
         0.02982    0.00327    0.00902    0.01253
O     5    0.373005    0.186503    0.750000    10.50000    0.00916    0.01388 =
         0.01791   -0.00036    0.00000    0.00458
HKLF 4
REM  Cs2GdNb6Cl15O3(P-31c)
REM wR2 = 0.0677, GooF = S = 1.149, Restrained GooF = 1.149 for all data
REM R1 = 0.0292 for 1790 Fo > 4sig(Fo) and 0.0347 for all 2020 data
REM 44 parameters refined using 0 restraints
END
WGHT      0.0258      3.5849
REM Highest difference peak  1.382,  deepest hole -1.347,  1-sigma level  0.213
Q1    1   0.1398 -0.1398  0.7500  10.50000  0.05    1.27
Q2    1   0.0000  0.0000  0.5443  10.33333  0.05    1.23
Q3    1   0.3333 -0.3333  0.7500  10.16667  0.05    1.14
Q4    1   0.1726 -0.0446  0.7305  11.00000  0.05    1.13
Q5    1   0.3333  0.6667  0.6583  10.33333  0.05    1.07
;
_shelx_res_checksum     26624
