# Supplementary material for: Crystal structure of Cs2GdNb6Cl15O3 in the structural evolution of niobium oxychlorides with octa­hedral Nb6-cluster units
Source: Acta Crystallogr E Crystallogr Commun. 2023 Oct 10;79(Pt 11):1008–11. doi: 10.1107/S205698902300871X (PMC10626951; doi:10.1107/S205698902300871X)
Supplement: Supplementary file 2 [file e-79-01008-Isup2.hkl]

data_I                                                                          
_shelx_title ' Cs2GdNb6Cl15O3(P-31c)'                                           
_shelx_refln_list_code          4                                               
_shelx_F_calc_maximum      513.05                                               
_exptl_crystal_F_000      1398.00                                               
_reflns_d_resolution_high  0.6000                                               
                                                                                
loop_                                                                           
 _space_group_symop_operation_xyz                                               
 'x, y, z'                                                                      
 '-y, x-y, z'                                                                   
 '-x+y, -x, z'                                                                  
 'y, x, z+1/2'                                                                  
 '-x, -x+y, z+1/2'                                                              
 'x-y, -y, z+1/2'                                                               
 '-x, -y, -z'                                                                   
 'y, -x+y, -z'                                                                  
 'x-y, x, -z'                                                                   
 '-y, -x, -z-1/2'                                                               
 'x, x-y, -z-1/2'                                                               
 '-x+y, y, -z-1/2'                                                              
                                                                                
_cell_length_a     9.1318                                                       
_cell_length_b     9.1318                                                       
_cell_length_c    17.1558                                                       
_cell_angle_alpha  90.000                                                       
_cell_angle_beta   90.000                                                       
_cell_angle_gamma 120.000                                                       
                                                                                
_shelx_F_squared_multiplier     1.000                                           
                                                                                
loop_                                                                           
 _refln_index_h                                                                 
 _refln_index_k                                                                 
 _refln_index_l                                                                 
 _refln_F_squared_calc                                                          
 _refln_F_squared_meas                                                          
 _refln_F_squared_sigma                                                         
 _refln_observed_status                                                         
   0   1   0      13531.93      13122.25       227.45 o                         
  -1   2   0      50814.53      51890.32       889.00 o                         
   0   2   0      43027.62      42484.91       618.34 o                         
  -1   3   0     102241.12     105484.76      1354.35 o                         
   0   3   0       6795.39       6676.80        99.35 o                         
  -2   4   0      10402.41      10305.20       146.79 o                         
  -1   4   0      37555.88      36836.78       364.29 o                         
   0   4   0       4610.19       4343.97        65.55 o                         
  -2   5   0      44282.22      43499.52       405.55 o                         
  -1   5   0     186158.38     198343.67      2789.92 o                         
   0   5   0      82119.21      83814.09      1932.40 o                         
  -3   6   0      11017.82      10420.58       160.27 o                         
  -2   6   0      23838.18      23207.81       242.13 o                         
  -1   6   0       8609.16       8451.23        84.13 o                         
   0   6   0     101790.34     104851.72      1450.06 o                         
  -3   7   0      26647.22      26531.52       301.43 o                         
  -2   7   0      11844.82      11673.38       131.46 o                         
  -1   7   0        972.33        945.38        13.63 o                         
   0   7   0      24770.13      24886.72       407.39 o                         
  -4   8   0       4585.40       4520.16        93.11 o                         
  -3   8   0      33386.50      33711.54       401.77 o                         
  -2   8   0      24740.10      25039.71       317.89 o                         
  -1   8   0       3289.73       3168.00        42.72 o                         
   0   8   0      24490.46      25627.69       480.74 o                         
  -4   9   0       1367.40       1279.64        42.38 o                         
  -3   9   0      17111.27      17289.46       243.60 o                         
  -2   9   0      26539.39      27427.37       391.67 o                         
  -1   9   0       7440.58       7704.02       120.05 o                         
   0   9   0      21806.32      22827.46       562.67 o                         
  -5  10   0      78594.43      84982.58      2022.58 o                         
  -4  10   0        996.13        994.22        35.84 o                         
  -3  10   0       9488.20       9685.21       179.72 o                         
  -2  10   0       6787.43       6973.58       145.01 o                         
  -1  10   0         73.09         71.10        13.50 o                         
   0  10   0      12510.58      13082.60       579.64 o                         
  -5  11   0       3187.70       3327.41        85.22 o                         
  -4  11   0      10854.32      11202.36       261.16 o                         
  -3  11   0       2149.83       2130.06        66.36 o                         
  -2  11   0       3796.00       3814.26       118.59 o                         
  -1  11   0      24419.11      25739.88       850.59 o                         
   0  11   0        865.99        918.45        97.72 o                         
  -6  12   0      13891.58      15137.20       477.50 o                         
  -5  12   0       5030.54       5265.66       139.75 o                         
  -4  12   0       6894.08       7248.28       177.99 o                         
  -3  12   0        447.18        443.72        35.79 o                         
  -2  12   0        751.08        652.84        53.42 o                         
  -1  12   0        449.99        295.29        57.62 o                         
   0  12   0       2754.84       2337.22       259.74 o                         
  -6  13   0       6782.45       7037.97       259.62 o                         
  -5  13   0        425.33        354.58        36.53 o                         
  -4  13   0       5589.52       5598.50       241.86 o                         
  -3  13   0       3475.96       3337.73       170.30 o                         
  -2  13   0       2376.97       2358.18       162.21 o                         
  -1  13   0       4910.38       4963.40       309.12 o                         
   0  13   0       3881.18       3617.65       409.44 o                         
  -7  14   0       1091.00        891.52       133.83 o                         
  -6  14   0       3235.50       3155.89       146.37 o                         
  -5  14   0         43.67         64.32        38.28 o                         
  -4  14   0       6670.27       7469.68       583.88 o                         
  -3  14   0       2223.29       2157.11       131.00 o                         
  -2  14   0       2962.94       2887.59       216.39 o                         
  -7  15   0        997.48        733.05        68.25 o                         
  -6  15   0       4546.03       4154.05       336.36 o                         
   0   1   1       4651.76       4555.31        49.33 o                         
   0   2   1        947.18        886.34        10.43 o                         
   1   2   1       8068.54       7759.90        81.47 o                         
  -1   3   1        181.86        237.75         4.69 o                         
   0   3   1      20129.00      18839.12       191.39 o                         
   1   3   1       2644.48       2551.31        29.05 o                         
   2   3   1       1882.95       1858.01        25.80 o                         
  -1   4   1       3110.17       2981.87        30.93 o                         
   0   4   1       8963.67       8587.39        88.48 o                         
   1   4   1       5789.13       5631.88        57.22 o                         
   2   4   1       1029.78       1006.86        13.32 o                         
   3   4   1        703.46        716.73        15.44 o                         
  -2   5   1       2620.85       2557.04        32.62 o                         
  -1   5   1      14970.37      14575.53       140.62 o                         
   0   5   1       1826.85       1830.89        23.24 o                         
   1   5   1       2853.90       2731.03        36.57 o                         
   2   5   1       1965.22       1961.69        23.73 o                         
   3   5   1      18500.65      18512.04       236.47 o                         
   4   5   1        391.27        436.21        17.54 o                         
  -2   6   1       4866.13       4720.11        57.12 o                         
  -1   6   1        766.62        705.95        12.20 o                         
   0   6   1          0.45         37.33         5.45 o                         
   1   6   1        138.28        145.19         6.53 o                         
   2   6   1        397.32        377.55        11.76 o                         
   3   6   1       5927.73       6005.34        93.47 o                         
   4   6   1       9060.32       9196.75       171.67 o                         
   5   6   1       1381.96       1436.39        53.24 o                         
  -3   7   1       1847.60       1795.35        30.63 o                         
  -2   7   1       4496.23       4396.47        56.82 o                         
  -1   7   1       8775.53       8674.69        97.80 o                         
   0   7   1       3121.26       3172.73        41.56 o                         
   1   7   1       3851.14       3940.18        55.22 o                         
   2   7   1       5714.32       5748.87        91.28 o                         
   3   7   1        178.34        197.97        20.29 o                         
   4   7   1       2569.67       2632.44        70.74 o                         
   5   7   1         79.38         77.60        23.52 o                         
   6   7   1       7229.69       7399.76       245.53 o                         
  -3   8   1       6716.41       6910.89       100.06 o                         
  -2   8   1        173.94        190.06        10.41 o                         
  -1   8   1       2709.15       2696.78        36.67 o                         
   0   8   1       8128.35       8354.99       103.37 o                         
   1   8   1       6966.36       7217.89       119.45 o                         
   2   8   1       1017.03       1024.67        33.97 o                         
   3   8   1       4208.26       4323.18       114.13 o                         
   4   8   1       3959.43       4107.55       123.35 o                         
   5   8   1       3744.93       3796.79       135.94 o                         
   6   8   1       1449.24       1394.09        75.80 o                         
   7   8   1       2244.47       1738.73       109.14 o                         
  -4   9   1       1263.50       1219.94        39.64 o                         
  -3   9   1        774.59        704.57        23.81 o                         
  -2   9   1       4424.15       4501.68        72.18 o                         
  -1   9   1       2041.43       2119.86        41.95 o                         
   0   9   1        256.91        244.16        14.36 o                         
   1   9   1       2429.70       2501.65        83.28 o                         
   2   9   1       2969.94       2966.34        89.47 o                         
   3   9   1        128.36         89.27        22.52 o                         
   4   9   1        210.43        215.57        37.40 o                         
   5   9   1       4611.26       4491.52       222.88 o                         
   6   9   1       4840.20       4349.54       217.43 o                         
  -4  10   1        203.94        207.96        19.70 o                         
  -3  10   1       2629.63       2667.22        63.08 o                         
  -2  10   1       3061.38       3147.72        76.96 o                         
  -1  10   1       2519.12       2514.32        69.68 o                         
   0  10   1        809.10        810.79        50.02 o                         
   1  10   1        256.31        261.00        32.85 o                         
   2  10   1       1042.68        955.92        62.54 o                         
   3  10   1       1467.42       1449.44        96.01 o                         
   4  10   1        533.76        457.89        69.67 o                         
  -5  11   1       1642.28       1666.14        55.56 o                         
  -4  11   1        231.77        198.38        24.02 o                         
  -3  11   1        678.20        642.58        33.38 o                         
  -2  11   1        447.47        399.11        32.40 o                         
  -1  11   1       1028.55       1061.64        52.44 o                         
   0  11   1       4433.34       4539.35       173.04 o                         
   1  11   1       1253.23       1050.16        82.36 o                         
   2  11   1       1011.26        920.49        84.88 o                         
   3  11   1       4905.10       4827.38       263.38 o                         
  -5  12   1       1184.08       1204.10        49.43 o                         
  -4  12   1       2730.04       2825.39       107.23 o                         
  -3  12   1        808.84        689.36        44.85 o                         
  -2  12   1      11352.34      12145.05       418.35 o                         
  -1  12   1        170.14         84.44        39.79 o                         
   0  12   1       1120.48        863.10       109.46 o                         
   1  12   1        333.46        196.89        63.73 o                         
   2  12   1        119.64        123.52        68.23 o                         
  -6  13   1       3392.31       3276.81       121.97 o                         
  -5  13   1       5018.80       5295.21       159.87 o                         
  -4  13   1        113.69         94.21        32.23 o                         
  -3  13   1         67.53        113.34        48.02 o                         
  -2  13   1        317.95        269.53        56.67 o                         
  -1  13   1         11.19        -20.79        63.86 o                         
   0  13   1       8387.12       8884.28       484.02 o                         
  -6  14   1        790.27        615.06        49.45 o                         
  -5  14   1       2103.95       2091.50       134.59 o                         
  -4  14   1          7.25         39.16        43.63 o                         
  -3  14   1        161.06        133.90        58.57 o                         
  -2  14   1          8.38         18.20        71.69 o                         
  -7  15   1        147.00        174.83        64.88 o                         
  -6  15   1        132.13        117.21        67.33 o                         
   0   0   2      78246.07      68327.27      2503.05 o                         
   0   1   2      19359.95      19017.47       216.15 o                         
   1   1   2       4251.91       4059.57        67.62 o                         
  -1   2   2      26604.08      25243.95       406.06 o                         
   0   2   2       3565.02       3480.19        38.39 o                         
   1   2   2       1465.11       1384.42        15.70 o                         
   2   2   2       9551.82       9247.58       130.23 o                         
  -1   3   2        751.81        482.61         6.87 o                         
   0   3   2      18435.15      17774.08       180.68 o                         
   1   3   2       7798.01       7404.40        77.43 o                         
   2   3   2        145.03        193.07         4.92 o                         
   3   3   2       2529.85       2529.93        56.73 o                         
  -2   4   2      53256.86      50735.27       846.79 o                         
  -1   4   2      31280.15      30126.50       313.41 o                         
   0   4   2       3102.92       2903.49        33.14 o                         
   1   4   2        344.40        345.58         7.58 o                         
   2   4   2        322.86        284.22        10.40 o                         
   3   4   2      18454.69      18754.94       191.13 o                         
   4   4   2       8388.46       8432.18       152.59 o                         
  -2   5   2       6757.76       6642.64        79.09 o                         
  -1   5   2       1932.80       1890.73        22.62 o                         
   0   5   2      36881.38      36860.80       369.81 o                         
   1   5   2       3956.62       3904.46        43.93 o                         
   2   5   2       6711.03       6435.63        69.26 o                         
   3   5   2      18379.59      18734.97       218.92 o                         
   4   5   2        202.98        219.72        14.50 o                         
   5   5   2       3649.22       3751.90       108.99 o                         
  -3   6   2       1297.14       1322.34        34.34 o                         
  -2   6   2         25.05         30.45         6.06 o                         
  -1   6   2      11590.29      11515.67       117.54 o                         
   0   6   2       6954.89       7114.18        75.00 o                         
   1   6   2        688.36        720.27        14.20 o                         
   2   6   2       2373.72       2337.11        41.16 o                         
   3   6   2        161.83        197.57        14.85 o                         
   4   6   2       5655.97       5904.93       112.86 o                         
   5   6   2       3772.59       3945.35       117.99 o                         
   6   6   2        281.65        294.53       123.48 o                         
  -3   7   2       5382.17       5172.01        76.27 o                         
  -2   7   2        896.15        896.12        16.25 o                         
  -1   7   2       2269.41       2272.79        28.30 o                         
   0   7   2         43.57         74.53         7.81 o                         
   1   7   2         52.54         77.37         8.07 o                         
   2   7   2       2752.82       2739.92        48.35 o                         
   3   7   2       1168.22       1100.58        33.50 o                         
   4   7   2       2020.94       2074.44        64.37 o                         
   5   7   2       2242.89       2358.27        77.97 o                         
   6   7   2         29.07         28.07        32.49 o                         
   7   7   2        379.83        273.43        64.24 o                         
  -4   8   2       1015.75        884.84        34.27 o                         
  -3   8   2        567.65        602.48        19.81 o                         
  -2   8   2       2459.73       2490.79        39.50 o                         
  -1   8   2       3317.77       3470.84        63.02 o                         
   0   8   2       4579.42       4707.60        68.75 o                         
   1   8   2          7.46         18.02         6.81 o                         
   2   8   2       1737.58       1868.47        47.82 o                         
   3   8   2        189.21        169.81        23.60 o                         
   4   8   2       6273.40       6814.27       193.08 o                         
   5   8   2       1548.92       1370.14        64.90 o                         
   6   8   2        364.32        274.79        39.39 o                         
   7   8   2       1867.01       1555.13       109.00 o                         
  -4   9   2        108.66        125.58        17.33 o                         
  -3   9   2       7741.91       7753.11       137.92 o                         
  -2   9   2      15424.98      16144.11       259.04 o                         
  -1   9   2      11473.88      11682.97       184.28 o                         
   0   9   2        104.16         90.13        20.57 o                         
   1   9   2       1316.33       1268.57        42.77 o                         
   2   9   2        391.80        356.21        27.63 o                         
   3   9   2       3893.97       4068.01       122.94 o                         
   4   9   2       5901.02       6462.95       230.69 o                         
   5   9   2         30.58         97.18        46.12 o                         
   6   9   2       1613.83       1386.90        99.54 o                         
  -5  10   2      15308.15      15856.56       486.58 o                         
  -4  10   2        184.57        194.21        19.49 o                         
  -3  10   2       1911.99       1992.85        50.90 o                         
  -2  10   2       6010.01       6222.11       131.14 o                         
  -1  10   2        271.75        225.18        31.19 o                         
   0  10   2       3431.03       3536.57       101.44 o                         
   1  10   2        139.34        156.30        30.57 o                         
   2  10   2       2512.26       2515.36       124.04 o                         
   3  10   2       4381.85       4715.22       304.13 o                         
   4  10   2          8.47        -20.20        53.90 o                         
  -5  11   2       2242.17       2382.08        64.94 o                         
  -4  11   2        426.42        370.02        28.66 o                         
  -3  11   2        118.34         89.36        21.11 o                         
  -2  11   2        133.17        111.61        37.17 o                         
  -1  11   2       6812.44       7309.71       212.65 o                         
   0  11   2       2123.04       2046.83       110.27 o                         
   1  11   2       1137.47        893.81        79.23 o                         
   2  11   2         18.89        -53.66        53.66 o                         
   3  11   2        120.16        118.85        66.98 o                         
  -6  12   2       6220.07       6132.43       253.63 o                         
  -5  12   2       2018.27       1947.01        67.24 o                         
  -4  12   2        846.61        795.14        41.61 o                         
  -3  12   2       1637.61       1623.64        69.42 o                         
  -2  12   2       3093.82       3233.20       173.54 o                         
  -1  12   2        674.15        586.58        65.46 o                         
   0  12   2        167.50        145.66        53.78 o                         
   1  12   2        572.76        537.32        80.01 o                         
   2  12   2         43.17         71.58        77.86 o                         
  -6  13   2       1129.03       1048.69        54.50 o                         
  -5  13   2        493.83        432.01        37.50 o                         
  -4  13   2         18.43         24.20        28.29 o                         
  -3  13   2         37.88         21.19        39.13 o                         
  -2  13   2        336.04        246.14        51.85 o                         
  -1  13   2        549.37        438.01        91.11 o                         
   0  13   2       1935.61       1728.60       139.12 o                         
  -7  14   2       3243.93       2985.62       259.36 o                         
  -6  14   2       3136.27       3030.60       124.15 o                         
  -5  14   2        292.07        237.22        45.81 o                         
  -4  14   2        337.63        262.38        53.04 o                         
  -3  14   2       3084.39       2782.50       204.59 o                         
  -2  14   2       3363.62       2741.18       225.24 o                         
  -7  15   2       2041.82       1566.87       100.10 o                         
  -6  15   2         12.61         21.24        52.38 o                         
   0   1   3      27375.05      26450.38       290.55 o                         
   0   2   3      39733.61      38904.75       436.66 o                         
   1   2   3     104001.99     105574.50      1242.97 o                         
  -1   3   3      57970.99      56994.53       667.11 o                         
   0   3   3       1027.67        983.56        13.42 o                         
   1   3   3      22939.81      22267.31       215.81 o                         
   2   3   3      13823.68      13832.52       137.96 o                         
  -1   4   3      30506.76      29646.44       285.54 o                         
   0   4   3      23685.17      23083.67       224.98 o                         
   1   4   3      13377.81      13094.66       130.69 o                         
   2   4   3       8730.73       8541.65        88.08 o                         
   3   4   3      18813.39      18966.34       205.21 o                         
  -2   5   3       8983.94       8822.50        94.02 o                         
  -1   5   3       7189.15       6989.40        71.64 o                         
   0   5   3      21413.39      21100.47       228.90 o                         
   1   5   3      35680.70      35903.10       379.30 o                         
   2   5   3        324.37        330.15        14.60 o                         
   3   5   3      39683.32      40572.83       455.09 o                         
   4   5   3       4251.66       4204.95        71.13 o                         
  -2   6   3      54924.77      55384.91       575.13 o                         
  -1   6   3      13240.97      13115.16       139.84 o                         
   0   6   3       1909.10       1855.34        27.11 o                         
   1   6   3       3231.78       3197.49        38.91 o                         
   2   6   3       4586.53       4541.86        58.55 o                         
   3   6   3       2883.39       2998.39        51.16 o                         
   4   6   3      21276.75      21874.73       387.16 o                         
   5   6   3        895.33        900.78        34.65 o                         
  -3   7   3       2807.07       2752.89        43.58 o                         
  -2   7   3       3847.37       3846.77        72.51 o                         
  -1   7   3      26433.21      26755.84       286.44 o                         
   0   7   3      44672.19      45911.21       519.18 o                         
   1   7   3       1333.87       1363.03        30.22 o                         
   2   7   3       8952.90       9433.28       117.02 o                         
   3   7   3        166.46        161.85        14.85 o                         
   4   7   3       2830.05       2841.43        74.51 o                         
   5   7   3       2788.15       2825.00        89.45 o                         
   6   7   3       4688.62       5047.28       160.20 o                         
  -3   8   3      29029.16      29086.58       403.75 o                         
  -2   8   3       2237.49       2139.89        32.69 o                         
  -1   8   3        594.68        564.66        15.42 o                         
   0   8   3       1564.67       1580.55        29.27 o                         
   1   8   3       9466.80       9588.09       134.83 o                         
   2   8   3          2.14         35.32        12.11 o                         
   3   8   3       9574.63      10133.69       261.82 o                         
   4   8   3       8216.67       8917.94       242.31 o                         
   5   8   3       1671.79       1553.07        73.26 o                         
   6   8   3        158.57        177.56        40.24 o                         
   7   8   3       4463.85       3882.16       199.88 o                         
  -4   9   3      15206.75      15204.48       244.36 o                         
  -3   9   3       4027.98       4086.27        79.78 o                         
  -2   9   3       4731.76       4678.38        90.08 o                         
  -1   9   3       3620.53       3715.30        64.44 o                         
   0   9   3       1817.43       1766.86        38.90 o                         
   1   9   3       1154.66       1103.98        34.45 o                         
   2   9   3      17446.30      18815.89       439.17 o                         
   3   9   3        128.33        113.38        27.95 o                         
   4   9   3       4902.20       5166.35       181.42 o                         
   5   9   3       4078.78       4328.51       192.81 o                         
   6   9   3       1013.51        798.85        79.24 o                         
  -4  10   3        414.48        397.38        22.59 o                         
  -3  10   3      14499.20      15509.81       288.64 o                         
  -2  10   3       5069.72       5188.95       129.43 o                         
  -1  10   3      20925.79      22202.87       407.50 o                         
   0  10   3       4495.80       4664.75       134.05 o                         
   1  10   3       2236.51       2220.44        91.95 o                         
   2  10   3        147.46        139.22        34.14 o                         
   3  10   3        120.98         31.87        64.36 o                         
   4  10   3         19.20         67.30        53.58 o                         
  -5  11   3      17559.99      18412.48       426.66 o                         
  -4  11   3       4730.68       4807.13       125.61 o                         
  -3  11   3       2906.32       2821.35        81.78 o                         
  -2  11   3        176.48        172.06        25.51 o                         
  -1  11   3       2931.69       3092.57       104.13 o                         
   0  11   3       2182.64       2289.34       115.68 o                         
   1  11   3       9182.88       9744.94       468.00 o                         
   2  11   3        129.55        124.35        47.64 o                         
   3  11   3       5886.72       5993.20       345.88 o                         
  -5  12   3        364.97        355.59        35.65 o                         
  -4  12   3      12893.75      14035.50       318.64 o                         
  -3  12   3       4222.59       4697.40       122.63 o                         
  -2  12   3      21163.73      23464.08       704.20 o                         
  -1  12   3        138.82         77.32        58.91 o                         
   0  12   3       2645.25       2676.86       254.78 o                         
   1  12   3        203.96        199.62        73.76 o                         
  -6  13   3       3742.61       3782.87       152.77 o                         
  -5  13   3       5399.51       5567.20       177.11 o                         
  -4  13   3       3024.49       2878.88       110.63 o                         
  -3  13   3        292.20        122.63        40.50 o                         
  -2  13   3        661.90        571.57        65.61 o                         
  -1  13   3       1185.36        819.59       103.02 o                         
   0  13   3       6289.02       6053.99       374.94 o                         
  -6  14   3       5008.54       5082.66       203.10 o                         
  -5  14   3       1649.93       1423.92        88.03 o                         
  -4  14   3        483.31        404.07        61.59 o                         
  -3  14   3         48.02         20.93        59.54 o                         
  -7  15   3        326.79        296.19        59.35 o                         
  -6  15   3       2529.52       2095.59       134.90 o                         
   0   0   4         98.46        150.71        17.15 o                         
   0   1   4      16450.98      15015.01       167.88 o                         
   1   1   4     155223.95     152977.95      4472.67 o                         
  -1   2   4        155.63        265.83         8.23 o                         
   0   2   4      36535.72      36250.36       391.10 o                         
   1   2   4     128729.68     131977.86      1428.53 o                         
   2   2   4     263221.44     286083.69     14361.49 o                         
  -1   3   4      79000.11      77247.57      1055.07 o                         
   0   3   4      23402.71      22512.55       237.40 o                         
   1   3   4       7265.10       6768.91        77.95 o                         
   2   3   4       1799.81       1852.81        21.98 o                         
   3   3   4        296.32        270.16        36.02 o                         
  -2   4   4       5783.62       5124.83        73.19 o                         
  -1   4   4      70062.70      69034.01       672.56 o                         
   0   4   4      11402.59      11385.70       109.08 o                         
   1   4   4       5129.40       4948.78        50.21 o                         
   2   4   4      27242.05      27329.36       274.42 o                         
   3   4   4      56200.55      58309.06       637.33 o                         
   4   4   4        122.38        186.20        30.87 o                         
  -2   5   4      14291.07      13878.92       131.78 o                         
  -1   5   4       1421.37       1390.63        19.73 o                         
   0   5   4       4892.86       4879.44        52.47 o                         
   1   5   4      16887.44      16654.18       169.28 o                         
   2   5   4       5442.25       5416.03        69.05 o                         
   3   5   4       2595.45       2567.67        40.20 o                         
   4   5   4       5428.48       5427.74        75.16 o                         
   5   5   4       9546.58       9489.10       229.56 o                         
  -3   6   4     154069.05     159623.72      2857.84 o                         
  -2   6   4       9797.40       9540.55       105.06 o                         
  -1   6   4       8946.57       8757.22        92.06 o                         
   0   6   4       9450.81       9420.08       101.19 o                         
   1   6   4         34.10         50.92         8.91 o                         
   2   6   4      21351.64      22240.67       267.91 o                         
   3   6   4      16376.51      16504.10       210.32 o                         
   4   6   4       1840.29       1712.58        48.63 o                         
   5   6   4       6070.13       6170.73       131.10 o                         
   6   6   4       7480.75       7750.26       329.15 o                         
  -3   7   4      23535.42      23635.50       297.78 o                         
  -2   7   4      19639.39      19705.56       214.54 o                         
  -1   7   4      21530.67      21657.46       275.88 o                         
   0   7   4        578.33        544.87        15.30 o                         
   1   7   4      65756.29      69270.78       781.75 o                         
   2   7   4      19603.21      20520.58       273.75 o                         
   3   7   4       1039.92       1072.70        34.77 o                         
   4   7   4        850.14        761.27        37.78 o                         
   5   7   4       1314.06       1300.11        70.84 o                         
   6   7   4       1466.93       1483.31        76.16 o                         
   7   7   4       9513.01      10154.44       658.18 o                         
  -4   8   4      54432.28      55221.29      1110.14 o                         
  -3   8   4        647.12        631.33        21.30 o                         
  -2   8   4      10912.69      11003.38       150.28 o                         
  -1   8   4        232.30        272.26        19.18 o                         
   0   8   4       2772.77       2732.48        44.68 o                         
   1   8   4        501.07        486.10        16.51 o                         
   2   8   4       8154.25       8403.36       153.84 o                         
   3   8   4       6289.42       6343.47       140.60 o                         
   4   8   4      10964.86      11493.07       271.83 o                         
   5   8   4        873.53        665.02        50.90 o                         
   6   8   4        114.61         76.76        38.31 o                         
   7   8   4        444.34        244.00        59.57 o                         
  -4   9   4       5106.17       5042.19        94.88 o                         
  -3   9   4       3528.81       3620.54        74.37 o                         
  -2   9   4      21209.57      22313.59       327.07 o                         
  -1   9   4      24241.35      25281.79       364.40 o                         
   0   9   4       7843.48       7983.37       145.82 o                         
   1   9   4       1729.27       1619.95        47.57 o                         
   2   9   4       6858.91       7099.77       162.64 o                         
   3   9   4        303.42        319.29        32.80 o                         
   4   9   4       4185.73       4446.00       163.54 o                         
   5   9   4        297.31        184.15        48.94 o                         
  -5  10   4       4651.39       4557.69       148.37 o                         
  -4  10   4       6929.36       6953.27       138.90 o                         
  -3  10   4       3269.67       3267.56        76.70 o                         
  -2  10   4        731.60        714.02        32.18 o                         
  -1  10   4       2299.39       2378.29        59.11 o                         
   0  10   4       3802.08       3701.07       111.45 o                         
   1  10   4        275.48        197.00        35.17 o                         
   2  10   4       4384.02       4389.94       202.23 o                         
   3  10   4       2142.09       2024.95       126.72 o                         
   4  10   4       1835.04       1670.25       118.94 o                         
  -5  11   4       2604.77       2538.53        76.29 o                         
  -4  11   4      14302.72      15055.91       390.72 o                         
  -3  11   4       2985.41       3051.92        83.66 o                         
  -2  11   4       1016.28        952.96        45.16 o                         
  -1  11   4       2729.03       2851.58        97.64 o                         
   0  11   4       1097.62        959.93        74.71 o                         
   1  11   4         25.49         46.76        42.80 o                         
   2  11   4       7412.48       8001.38       395.05 o                         
   3  11   4        125.48         80.18        72.99 o                         
  -6  12   4       3049.97       3028.23       131.97 o                         
  -5  12   4          6.54          6.69        21.78 o                         
  -4  12   4       2770.87       2805.17        95.33 o                         
  -3  12   4      25085.98      27231.30       741.85 o                         
  -2  12   4          4.49         23.71        61.38 o                         
  -1  12   4         30.64        147.81        76.72 o                         
   0  12   4       1300.01       1191.00        97.23 o                         
   1  12   4        761.76        528.37        83.10 o                         
  -6  13   4       2244.42       2051.38        89.41 o                         
  -5  13   4       2949.31       3070.77       111.72 o                         
  -4  13   4       1082.24        913.72        54.58 o                         
  -3  13   4        114.68         79.20        36.14 o                         
  -2  13   4        691.76        560.08        81.46 o                         
  -1  13   4       2596.59       2439.06       193.08 o                         
   0  13   4       1054.40        889.68       119.05 o                         
  -7  14   4        974.30        723.99        80.07 o                         
  -6  14   4       5536.15       5897.85       372.29 o                         
  -5  14   4        792.02        580.43        65.54 o                         
  -4  14   4        663.13        516.38        68.33 o                         
  -3  14   4       3467.63       3336.97       179.54 o                         
  -7  15   4       1021.31        804.21        78.38 o                         
   0   1   5      13242.53      11960.17       127.36 o                         
   0   2   5         76.41        117.61         5.45 o                         
   1   2   5       4878.10       4693.08        52.30 o                         
  -1   3   5         51.80         66.37         4.04 o                         
   0   3   5       1273.30       1248.41        15.84 o                         
   1   3   5       2519.10       2431.48        25.82 o                         
   2   3   5        240.70        200.93         5.82 o                         
  -1   4   5       1065.68       1019.40        13.57 o                         
   0   4   5       5887.35       5753.49        59.84 o                         
   1   4   5         77.01         88.60         5.82 o                         
   2   4   5      11676.73      11600.86       116.58 o                         
   3   4   5         54.55         64.02         7.59 o                         
  -2   5   5      15320.05      14781.07       143.65 o                         
  -1   5   5       1518.24       1473.84        20.76 o                         
   0   5   5        693.28        663.55        13.09 o                         
   1   5   5       6101.86       6097.11        64.95 o                         
   2   5   5      10439.50      10545.17       137.28 o                         
   3   5   5       2172.07       2195.42        35.89 o                         
   4   5   5         74.84         82.39        13.34 o                         
  -2   6   5       1222.68       1124.67        15.36 o                         
  -1   6   5       3029.36       3017.59        43.20 o                         
   0   6   5       3963.88       3854.19        51.56 o                         
   1   6   5         58.57         76.01        12.38 o                         
   2   6   5         44.37         52.17         9.90 o                         
   3   6   5       2744.17       2777.19        47.46 o                         
   4   6   5       1104.86       1125.99        34.44 o                         
   5   6   5       1270.71       1232.41        45.70 o                         
  -3   7   5         14.23         47.00        10.60 o                         
  -2   7   5         44.37         69.03         9.04 o                         
  -1   7   5          1.83         31.42         6.98 o                         
   0   7   5       1049.01       1072.04        22.26 o                         
   1   7   5        334.08        364.05        14.01 o                         
   2   7   5        303.15        282.67        13.71 o                         
   3   7   5        857.48        872.53        25.43 o                         
   4   7   5       6384.21       6977.68       147.24 o                         
   5   7   5       4527.95       4788.11       155.96 o                         
   6   7   5       1785.66       1783.97        82.06 o                         
  -3   8   5         66.44         59.98        12.87 o                         
  -2   8   5         42.58         47.02         8.91 o                         
  -1   8   5       1859.40       1820.77        34.67 o                         
   0   8   5       1131.14       1170.84        36.16 o                         
   1   8   5       1756.17       1713.65        38.38 o                         
   2   8   5        509.17        464.62        22.49 o                         
   3   8   5        610.90        626.09        33.10 o                         
   4   8   5       2320.54       2339.74        78.96 o                         
   5   8   5        669.78        668.50        51.31 o                         
   6   8   5       2547.31       2489.94       117.24 o                         
  -4   9   5        890.02        842.45        28.68 o                         
  -3   9   5       6551.41       6774.20       130.50 o                         
  -2   9   5       1669.77       1755.83        60.55 o                         
  -1   9   5       4172.25       4331.14        81.75 o                         
   0   9   5        242.71        239.15        17.82 o                         
   1   9   5        115.51        103.86        14.80 o                         
   2   9   5       9947.93      10761.33       256.07 o                         
   3   9   5        578.36        554.87        40.90 o                         
   4   9   5        233.17        265.55        66.34 o                         
   5   9   5        389.70        217.69        44.62 o                         
  -4  10   5       4670.96       4875.05        98.80 o                         
  -3  10   5       2023.06       2052.94        53.64 o                         
  -2  10   5        166.16        187.94        32.47 o                         
  -1  10   5        277.25        255.70        19.15 o                         
   0  10   5         56.17         38.32        18.26 o                         
   1  10   5       5541.57       5726.85       184.92 o                         
   2  10   5       3545.66       3496.40       179.85 o                         
   3  10   5       2994.83       2996.40       160.92 o                         
   4  10   5          2.05         26.85        55.48 o                         
  -5  11   5        271.10        223.51        23.55 o                         
  -4  11   5        524.14        509.37        32.40 o                         
  -3  11   5          2.00         10.94        19.53 o                         
  -2  11   5        159.99        130.96        23.64 o                         
  -1  11   5       1355.60       1222.32        57.31 o                         
   0  11   5        439.66        356.11        53.50 o                         
   1  11   5        392.99        344.38        71.40 o                         
   2  11   5       1579.56       1552.89       123.07 o                         
   3  11   5        310.58        205.63        66.47 o                         
  -5  12   5          5.62         39.90        21.73 o                         
  -4  12   5        899.67        885.19        44.28 o                         
  -3  12   5        682.30        643.07        40.25 o                         
  -2  12   5        112.47         68.46        43.07 o                         
  -1  12   5       1081.74       1076.43        88.59 o                         
   0  12   5        301.15        188.04        55.65 o                         
   1  12   5        288.91        167.17        57.85 o                         
  -6  13   5         67.07         52.97        26.03 o                         
  -5  13   5        378.91        339.86        37.34 o                         
  -4  13   5       1038.56        934.71        57.34 o                         
  -3  13   5         62.11         43.37        43.35 o                         
  -2  13   5         85.69         85.39        48.51 o                         
  -1  13   5        933.32        748.36       105.87 o                         
  -6  14   5       1832.10       1674.55        89.31 o                         
  -5  14   5        717.15        586.32        67.45 o                         
  -4  14   5       1613.33       1499.40       116.90 o                         
  -3  14   5       2524.87       2552.03       152.57 o                         
   0   0   6      15555.70      15112.50       523.99 o                         
   0   1   6      34696.54      30953.42       357.75 o                         
   1   1   6      11829.45      10965.85       170.36 o                         
  -1   2   6       2716.82       2603.48        45.01 o                         
   0   2   6       5152.27       5087.43        57.23 o                         
   1   2   6      47505.95      45954.83       476.86 o                         
   2   2   6      98501.89      98295.96      1363.08 o                         
  -1   3   6      16317.14      15624.88       166.15 o                         
   0   3   6      17444.52      16719.71       161.85 o                         
   1   3   6        210.84        183.80         6.86 o                         
   2   3   6         15.74         45.38         7.92 o                         
   3   3   6       6623.51       6680.26       109.38 o                         
  -2   4   6      11009.58      10704.73       150.25 o                         
  -1   4   6       5329.93       5245.96        55.51 o                         
   0   4   6       3347.66       3456.42        41.73 o                         
   1   4   6       9200.90       8846.30       137.37 o                         
   2   4   6      30157.38      29921.44       302.81 o                         
   3   4   6       2535.33       2520.32        36.86 o                         
   4   4   6        824.49        851.12        34.32 o                         
  -2   5   6       8151.70       7674.74        77.45 o                         
  -1   5   6        404.33        409.67         8.63 o                         
   0   5   6      10814.94      10975.49       108.33 o                         
   1   5   6      24916.06      25061.91       343.79 o                         
   2   5   6       1557.44       1580.01        30.23 o                         
   3   5   6         47.92         60.22        10.95 o                         
   4   5   6        123.39        140.30        14.85 o                         
   5   5   6       2699.89       2891.57        99.51 o                         
  -3   6   6      51161.39      52615.76       851.59 o                         
  -2   6   6        150.95        155.59         6.79 o                         
  -1   6   6      18387.15      18359.61       187.20 o                         
   0   6   6       2511.43       2597.06        37.83 o                         
   1   6   6       1549.15       1541.09        27.79 o                         
   2   6   6       1811.21       1788.24        35.51 o                         
   3   6   6      15521.29      16374.40       228.73 o                         
   4   6   6       5419.56       5693.30       113.67 o                         
   5   6   6      17079.42      18650.76       405.11 o                         
   6   6   6       1183.13       1173.01        76.41 o                         
  -3   7   6      11605.12      11755.42       140.97 o                         
  -2   7   6       4886.17       5035.41        77.02 o                         
  -1   7   6      10934.89      10858.38       127.88 o                         
   0   7   6       6077.47       6117.85        81.82 o                         
   1   7   6      35058.49      36859.80       491.31 o                         
   2   7   6       5886.14       5986.41        99.31 o                         
   3   7   6        102.85         88.60        14.01 o                         
   4   7   6        228.21        172.22        25.46 o                         
   5   7   6       2101.59       2121.40        89.20 o                         
   6   7   6        177.62        101.28        33.33 o                         
   7   7   6      11028.38      11765.54       636.13 o                         
  -4   8   6      50176.87      51614.30       933.63 o                         
  -3   8   6        931.90        874.87        23.45 o                         
  -2   8   6        230.24        218.42        15.35 o                         
  -1   8   6       2244.39       2240.50        35.71 o                         
   0   8   6         51.99         66.53        16.23 o                         
   1   8   6       4641.06       4635.08        94.29 o                         
   2   8   6       8216.25       8705.14       174.53 o                         
   3   8   6        890.33        858.18        39.64 o                         
   4   8   6       1148.15       1064.64        51.34 o                         
   5   8   6       2698.15       2708.60       120.92 o                         
   6   8   6       1717.86       1503.68        91.84 o                         
  -4   9   6         11.88         42.11        15.56 o                         
  -3   9   6       1923.23       1921.98        46.56 o                         
  -2   9   6       3052.86       3063.98        56.76 o                         
  -1   9   6        620.23        626.31        23.09 o                         
   0   9   6       9605.08       9986.82       192.20 o                         
   1   9   6       1087.59       1130.14        40.30 o                         
   2   9   6       5620.67       5966.84       158.28 o                         
   3   9   6        114.65         85.64        31.14 o                         
   4   9   6         21.05         13.66        43.56 o                         
   5   9   6        659.33        491.12        68.33 o                         
  -5  10   6        893.79        844.94        46.24 o                         
  -4  10   6       6020.32       6214.09       127.20 o                         
  -3  10   6       6936.15       7181.95       156.30 o                         
  -2  10   6       2838.99       2849.65        78.42 o                         
  -1  10   6        994.10        947.02        36.05 o                         
   0  10   6       3280.42       3304.23        91.87 o                         
   1  10   6        285.41        235.52        38.62 o                         
   2  10   6       2324.99       2260.52       131.88 o                         
   3  10   6         80.23         37.66        48.66 o                         
   4  10   6       4510.82       4491.43       248.87 o                         
  -5  11   6       8454.15       9111.09       199.19 o                         
  -4  11   6       1303.84       1189.66        46.24 o                         
  -3  11   6        922.85        835.11        43.96 o                         
  -2  11   6        518.59        496.95        45.55 o                         
  -1  11   6        268.64        248.87        31.94 o                         
   0  11   6       9052.35       9529.30       462.58 o                         
   1  11   6       4381.31       4660.28       277.46 o                         
   2  11   6       4732.18       4844.64       310.31 o                         
   3  11   6         97.87        110.50        58.89 o                         
  -6  12   6        274.51        242.97        43.46 o                         
  -5  12   6       2648.29       2575.23        90.55 o                         
  -4  12   6        798.69        785.30        42.84 o                         
  -3  12   6      10987.25      12033.73       347.54 o                         
  -2  12   6        305.94        255.04        51.64 o                         
  -1  12   6        811.81        667.50        71.66 o                         
   0  12   6        182.93        218.24        59.41 o                         
   1  12   6        807.08        525.01        83.22 o                         
  -6  13   6          6.31          1.55        27.28 o                         
  -5  13   6       8063.76       8966.77       259.15 o                         
  -4  13   6       2595.48       2664.73       118.53 o                         
  -3  13   6        268.57        207.62        52.01 o                         
  -2  13   6       1893.20       1731.85       134.77 o                         
  -1  13   6        969.77        782.11        91.90 o                         
  -7  14   6       1012.08        855.10        83.47 o                         
  -6  14   6        488.58        441.45        67.52 o                         
  -5  14   6        450.50        190.99        85.66 o                         
  -4  14   6       1991.08       1752.06       127.48 o                         
  -3  14   6        508.01        426.88        74.81 o                         
   0   1   7      40989.79      38281.58       402.77 o                         
   0   2   7      57876.75      55461.97       548.97 o                         
   1   2   7       9032.94       8791.60        93.36 o                         
  -1   3   7      14298.45      13858.17       134.39 o                         
   0   3   7        174.36        161.91         6.53 o                         
   1   3   7      40333.70      39607.41       398.46 o                         
   2   3   7      37299.59      36579.58       370.49 o                         
  -1   4   7      69673.34      69039.19       813.57 o                         
   0   4   7      20102.25      19949.50       202.33 o                         
   1   4   7        549.02        528.79        11.50 o                         
   2   4   7        386.25        340.79        11.05 o                         
   3   4   7      18653.90      19000.84       237.57 o                         
  -2   5   7      15810.39      15470.11       144.78 o                         
  -1   5   7        779.40        777.11        20.31 o                         
   0   5   7      20166.31      20112.22       222.23 o                         
   1   5   7      42148.56      42072.36       571.11 o                         
   2   5   7       4183.89       4154.31        55.56 o                         
   3   5   7       3808.01       3665.26        58.32 o                         
   4   5   7      11724.57      12165.78       179.95 o                         
  -2   6   7       4744.64       4723.18        51.05 o                         
  -1   6   7      15742.22      15764.15       169.82 o                         
   0   6   7        234.10        240.63         9.32 o                         
   1   6   7      20051.85      19929.88       229.99 o                         
   2   6   7      22665.48      23223.23       294.49 o                         
   3   6   7       3194.99       3339.68        65.34 o                         
   4   6   7       7849.70       8193.27       177.16 o                         
   5   6   7        514.02        468.76        30.26 o                         
  -3   7   7      22869.47      23378.80       243.49 o                         
  -2   7   7       1216.81       1242.90        21.05 o                         
  -1   7   7      18542.75      18751.23       222.27 o                         
   0   7   7        111.21        128.90         8.92 o                         
   1   7   7        353.82        330.81        16.83 o                         
   2   7   7      11376.90      11635.58       184.53 o                         
   3   7   7      12089.98      12744.99       267.03 o                         
   4   7   7       3589.05       3678.51       105.86 o                         
   5   7   7      13118.11      14208.15       390.93 o                         
   6   7   7        913.28        744.85        56.38 o                         
  -3   8   7       1761.58       1680.89        36.76 o                         
  -2   8   7      29988.64      30982.24       424.17 o                         
  -1   8   7       2750.81       2815.90        43.92 o                         
   0   8   7      19618.68      20360.47       307.59 o                         
   1   8   7       2152.17       2127.86        52.17 o                         
   2   8   7        725.47        702.41        28.78 o                         
   3   8   7       1835.70       1731.29        73.83 o                         
   4   8   7         83.43         60.95        28.13 o                         
   5   8   7       2639.27       2565.13       120.77 o                         
   6   8   7       9979.51      10522.84       478.65 o                         
  -4   9   7      22068.22      22940.69       360.97 o                         
  -3   9   7      11577.47      11799.99       226.92 o                         
  -2   9   7      10990.98      11240.66       181.24 o                         
  -1   9   7         69.67         80.08        19.80 o                         
   0   9   7       8495.59       8893.59       165.86 o                         
   1   9   7        867.39        843.02        43.09 o                         
   2   9   7      19731.46      21753.32       509.10 o                         
   3   9   7        600.06        580.58        40.70 o                         
   4   9   7       4152.63       4204.57       171.10 o                         
   5   9   7         33.77        139.70        50.76 o                         
  -4  10   7        509.82        482.27        28.44 o                         
  -3  10   7      19261.56      20107.41       420.92 o                         
  -2  10   7          4.07         -8.95        16.34 o                         
  -1  10   7       6109.94       6305.44       158.12 o                         
   0  10   7       3491.79       3304.10       126.03 o                         
   1  10   7       3715.77       3770.92       160.03 o                         
   2  10   7        188.36        132.67        41.39 o                         
   3  10   7       6049.52       6532.07       336.30 o                         
   4  10   7        118.91        -18.45        65.32 o                         
  -5  11   7        678.06        680.28        35.01 o                         
  -4  11   7        200.93        162.37        23.76 o                         
  -3  11   7       4452.23       4641.20       111.01 o                         
  -2  11   7       8160.29       8760.35       216.55 o                         
  -1  11   7        123.34         40.43        34.37 o                         
   0  11   7       8604.11       9138.56       322.38 o                         
   1  11   7       2830.07       2723.78       157.40 o                         
   2  11   7       1037.44        973.36        94.51 o                         
   3  11   7         26.74        -57.89        71.28 o                         
  -5  12   7      11337.75      12430.56       314.30 o                         
  -4  12   7       1158.67       1046.66        53.53 o                         
  -3  12   7        709.31        641.96        47.04 o                         
  -2  12   7        208.37        104.72        39.66 o                         
  -1  12   7       1561.29       1276.33       105.03 o                         
   0  12   7       1944.91       1847.12       164.07 o                         
   1  12   7       3962.26       3786.41       239.77 o                         
  -6  13   7        614.35        531.31        43.92 o                         
  -5  13   7       7054.82       7496.00       324.28 o                         
  -4  13   7       3411.24       3452.54       139.61 o                         
  -3  13   7       8841.92       9833.97       402.75 o                         
  -2  13   7        997.10       1077.38       106.48 o                         
  -1  13   7       5937.74       5812.38       375.94 o                         
  -6  14   7      16627.24      18004.12       629.36 o                         
  -5  14   7         74.07         35.24        44.35 o                         
  -4  14   7        951.84        692.52        74.71 o                         
  -3  14   7       1168.27        791.69       166.91 o                         
   0   0   8      28755.47      26177.28      1066.49 o                         
   0   1   8      54369.67      50033.04       651.65 o                         
   1   1   8      11224.05      10635.21       164.65 o                         
  -1   2   8        499.01        510.36        15.63 o                         
   0   2   8       7882.74       7248.60        72.07 o                         
   1   2   8       1137.77       1021.94        16.91 o                         
   2   2   8       3598.67       3477.42        67.64 o                         
  -1   3   8      92249.70      91602.93       855.97 o                         
   0   3   8        694.92        699.57        13.93 o                         
   1   3   8        458.88        446.61        11.39 o                         
   2   3   8       1044.12       1090.53        19.82 o                         
   3   3   8      40157.14      41479.68       671.41 o                         
  -2   4   8      64412.40      63227.79      1046.62 o                         
  -1   4   8       5573.96       5300.86        58.82 o                         
   0   4   8      11158.27      11078.08       123.10 o                         
   1   4   8      12902.81      12855.62       143.20 o                         
   2   4   8        689.64        725.19        16.56 o                         
   3   4   8      37971.46      38751.71       490.29 o                         
   4   4   8       5140.49       5130.67       116.86 o                         
  -2   5   8       1263.79       1292.51        20.03 o                         
  -1   5   8       9928.02       9731.91       108.05 o                         
   0   5   8      37684.92      38943.94       404.05 o                         
   1   5   8      20565.73      20927.23       358.28 o                         
   2   5   8         39.74         37.89        11.88 o                         
   3   5   8         17.42         19.86        10.07 o                         
   4   5   8        537.30        540.79        21.01 o                         
   5   5   8      17190.44      18485.91       510.58 o                         
  -3   6   8       1020.48       1056.78        25.40 o                         
  -2   6   8      10878.77      10772.93       112.67 o                         
  -1   6   8      19959.06      20104.18       215.49 o                         
   0   6   8      31027.63      31833.95       402.36 o                         
   1   6   8       1343.64       1330.38        26.83 o                         
   2   6   8        330.75        350.47        18.81 o                         
   3   6   8        135.26        128.81        24.81 o                         
   4   6   8       7155.00       7572.90       167.44 o                         
   5   6   8       7224.61       7676.95       192.30 o                         
   6   6   8        160.34        190.64        48.02 o                         
  -3   7   8       3490.47       3471.27        46.88 o                         
  -2   7   8         71.88         72.43         7.39 o                         
  -1   7   8       3132.77       3120.39        45.21 o                         
   0   7   8        456.76        426.46        18.51 o                         
   1   7   8       1311.19       1267.87        24.80 o                         
   2   7   8         79.59         72.91        14.78 o                         
   3   7   8        306.93        315.88        34.25 o                         
   4   7   8        236.41        188.37        22.14 o                         
   5   7   8        494.71        420.56        34.55 o                         
   6   7   8        178.74        155.17        37.70 o                         
   7   7   8       1176.12        863.08       100.56 o                         
  -4   8   8        192.32        154.58        24.01 o                         
  -3   8   8       1644.65       1670.80        30.96 o                         
  -2   8   8      16716.93      17170.04       235.41 o                         
  -1   8   8      23108.40      24059.29       334.57 o                         
   0   8   8       1937.62       1844.11        48.57 o                         
   1   8   8        407.00        391.89        26.74 o                         
   2   8   8       1826.56       1831.05        55.17 o                         
   3   8   8       7690.30       8251.53       228.93 o                         
   4   8   8       3523.74       3658.24       125.67 o                         
   5   8   8       2343.58       2252.62       163.06 o                         
   6   8   8          2.62        -29.97        45.78 o                         
  -4   9   8        869.19        895.88        27.70 o                         
  -3   9   8       5377.97       5438.45       103.61 o                         
  -2   9   8       8762.47       8954.01       161.48 o                         
  -1   9   8       5353.05       5511.88       135.02 o                         
   0   9   8        188.61        184.05        15.95 o                         
   1   9   8       2079.11       2045.93        70.83 o                         
   2   9   8         79.41         72.70        37.62 o                         
   3   9   8       3661.32       3419.30       157.32 o                         
   4   9   8       1385.25       1317.58        80.63 o                         
   5   9   8        163.11        102.69        55.11 o                         
  -5  10   8      10458.07      10905.29       281.62 o                         
  -4  10   8       8605.10       8872.71       195.80 o                         
  -3  10   8         60.85         57.64        17.95 o                         
  -2  10   8       1157.56       1125.62        55.97 o                         
  -1  10   8       3807.33       3849.83       111.15 o                         
   0  10   8       5158.88       5357.78       188.98 o                         
   1  10   8       4290.70       4621.29       162.44 o                         
   2  10   8          1.24         -3.95        38.17 o                         
   3  10   8        157.02         72.01        77.23 o                         
   4  10   8        104.43         93.21        61.34 o                         
  -5  11   8       9458.79      10088.15       220.29 o                         
  -4  11   8       1985.75       1959.40        68.35 o                         
  -3  11   8        310.02        275.42        27.69 o                         
  -2  11   8       3662.54       3678.09       119.43 o                         
  -1  11   8       3101.54       3093.36       132.18 o                         
   0  11   8       7487.68       7586.90       363.28 o                         
   1  11   8        910.02        863.75        76.45 o                         
   2  11   8        617.05        509.97        80.49 o                         
  -6  12   8        836.69        780.40        97.79 o                         
  -5  12   8        104.58        131.32        25.83 o                         
  -4  12   8        259.37        246.43        43.91 o                         
  -3  12   8         63.77         53.54        33.17 o                         
  -2  12   8         33.68         28.54        34.54 o                         
  -1  12   8        393.36        368.88        56.36 o                         
   0  12   8        322.73        221.80        63.53 o                         
   1  12   8          4.51         -8.59        56.45 o                         
  -6  13   8       2794.24       2868.51       184.41 o                         
  -5  13   8       2164.06       2150.90        95.60 o                         
  -4  13   8        252.81        238.09        43.84 o                         
  -3  13   8        447.80        345.94        59.85 o                         
  -2  13   8       3663.33       3442.54       239.03 o                         
  -1  13   8       1400.38       1100.96       110.14 o                         
  -7  14   8       5278.23       5540.26       366.00 o                         
  -6  14   8        583.98        545.89        63.74 o                         
  -5  14   8        128.99        125.41        60.96 o                         
  -4  14   8        436.71        247.41        86.65 o                         
   0   1   9         40.56         48.97         6.53 o                         
   0   2   9       1317.07       1183.05        17.91 o                         
   1   2   9        614.44        583.57        13.57 o                         
  -1   3   9       1380.37       1288.75        19.47 o                         
   0   3   9        663.85        584.23        14.37 o                         
   1   3   9       8446.60       8224.86       122.45 o                         
   2   3   9       2020.89       1972.72        29.61 o                         
  -1   4   9        195.31        182.27         7.92 o                         
   0   4   9          8.27         20.58         7.19 o                         
   1   4   9          3.79         16.29         6.86 o                         
   2   4   9        114.36        129.90         9.32 o                         
   3   4   9        569.57        569.43        19.81 o                         
  -2   5   9       2911.53       2871.56        38.31 o                         
  -1   5   9       1337.49       1196.28        20.80 o                         
   0   5   9        176.99        190.27        10.07 o                         
   1   5   9        246.00        247.77        11.05 o                         
   2   5   9        570.48        553.54        19.67 o                         
   3   5   9        301.95        287.60        15.63 o                         
   4   5   9       2935.70       3098.96        69.31 o                         
  -2   6   9       2399.62       2365.06        34.18 o                         
  -1   6   9      10491.43      10637.41       127.55 o                         
   0   6   9        115.84        111.57        10.07 o                         
   1   6   9        356.57        365.29        18.31 o                         
   2   6   9       1639.62       1633.18        43.79 o                         
   3   6   9       4902.55       5101.56       110.16 o                         
   4   6   9       3764.52       3772.95       161.41 o                         
   5   6   9         46.81         51.37        24.02 o                         
  -3   7   9         10.94         26.90         7.43 o                         
  -2   7   9       3614.82       3679.77        50.46 o                         
  -1   7   9        460.19        441.14        23.27 o                         
   0   7   9         64.14         50.72         9.61 o                         
   1   7   9        321.70        315.83        20.30 o                         
   2   7   9        617.55        575.19        30.27 o                         
   3   7   9       6212.56       6852.80       174.36 o                         
   4   7   9       1068.46       1145.39        50.23 o                         
   5   7   9         28.80         20.96        26.24 o                         
   6   7   9        158.59        133.20        40.43 o                         
  -3   8   9          4.94          6.66         7.92 o                         
  -2   8   9        908.46        885.04        22.36 o                         
  -1   8   9         39.42         75.02        10.44 o                         
   0   8   9        965.24       1009.18        46.56 o                         
   1   8   9       2553.63       2544.28        70.98 o                         
   2   8   9          0.84        -12.43        21.65 o                         
   3   8   9        810.62        818.44        42.88 o                         
   4   8   9       1762.60       1838.16        73.53 o                         
   5   8   9       1195.85       1083.04        65.26 o                         
   6   8   9       4951.35       4989.90       411.37 o                         
  -4   9   9        530.57        524.04        23.52 o                         
  -3   9   9       1205.73       1171.73        37.30 o                         
  -2   9   9       1326.80       1348.44        37.19 o                         
  -1   9   9        141.75        127.57        18.51 o                         
   0   9   9       3326.09       3411.87        88.85 o                         
   1   9   9       1277.45       1265.87        50.39 o                         
   2   9   9          6.42         -1.18        23.37 o                         
   3   9   9        144.05         81.30        34.65 o                         
   4   9   9       1349.39       1214.11        83.29 o                         
   5   9   9        625.81        386.88        75.42 o                         
  -4  10   9       1165.98       1144.84        39.63 o                         
  -3  10   9        438.71        351.58        25.76 o                         
  -2  10   9        414.05        351.69        27.04 o                         
  -1  10   9          4.96         47.78        23.89 o                         
   0  10   9        267.36        241.55        33.26 o                         
   1  10   9        501.49        442.37        47.70 o                         
   2  10   9        296.31        341.21        92.09 o                         
   3  10   9         15.36         11.15        48.87 o                         
   4  10   9       1089.09        833.24       100.12 o                         
  -5  11   9         22.04         27.01        20.36 o                         
  -4  11   9       1976.90       2047.32        69.93 o                         
  -3  11   9          9.04         24.79        25.74 o                         
  -2  11   9       5620.51       5931.65       195.30 o                         
  -1  11   9       5222.12       5311.42       219.65 o                         
   0  11   9        338.87        323.12        67.33 o                         
   1  11   9        116.83        147.55        47.50 o                         
   2  11   9          8.54         59.95        51.77 o                         
  -5  12   9       1826.47       1895.40        70.73 o                         
  -4  12   9        478.65        413.37        44.56 o                         
  -3  12   9        276.42        168.95        32.28 o                         
  -2  12   9        509.79        416.48        62.39 o                         
  -1  12   9       1937.76       1987.91       125.55 o                         
   0  12   9          6.40         35.39        51.28 o                         
  -6  13   9         86.78         64.00        46.38 o                         
  -5  13   9        527.45        481.59        47.44 o                         
  -4  13   9        843.94        721.11        62.56 o                         
  -3  13   9       1379.08       1224.86        98.30 o                         
  -2  13   9        984.35        886.46        93.33 o                         
  -6  14   9       4011.42       4164.71       192.19 o                         
  -5  14   9        122.39         18.91        69.25 o                         
  -4  14   9        228.52        163.97       108.23 o                         
   0   0  10       1035.85        948.78        38.62 o                         
   0   1  10      38178.65      36146.25       643.66 o                         
   1   1  10      30690.04      28983.59       697.57 o                         
  -1   2  10      48709.08      47291.25      1488.76 o                         
   0   2  10      11801.49      11438.90       161.87 o                         
   1   2  10      11498.18      11294.00       135.51 o                         
   2   2  10      21901.38      21015.70       367.61 o                         
  -1   3  10      24155.43      23629.26       244.14 o                         
   0   3  10      34313.47      33567.00       435.55 o                         
   1   3  10      18303.90      18108.68       211.99 o                         
   2   3  10      19712.60      19478.35       212.33 o                         
   3   3  10      76787.07      79305.10      1281.48 o                         
  -2   4  10     134299.69     138443.23      3543.60 o                         
  -1   4  10        764.52        737.88        18.83 o                         
   0   4  10      20393.90      20160.32       259.47 o                         
   1   4  10        636.01        626.83        16.56 o                         
   2   4  10        140.48        167.80        11.88 o                         
   3   4  10       5244.20       5255.46        84.06 o                         
   4   4  10      52377.55      54707.25      1186.56 o                         
  -2   5  10         25.27         57.68         8.03 o                         
  -1   5  10      10934.21      10868.81       125.94 o                         
   0   5  10      24486.17      24909.05       301.54 o                         
   1   5  10      16037.58      16290.26       226.59 o                         
   2   5  10      28063.40      28679.07       397.17 o                         
   3   5  10        693.21        708.81        25.60 o                         
   4   5  10       5260.38       5371.10       132.74 o                         
   5   5  10         66.59         91.15        42.87 o                         
  -3   6  10      34029.08      33984.58       584.37 o                         
  -2   6  10      18036.61      17939.86       219.51 o                         
  -1   6  10      26424.13      26815.83       316.88 o                         
   0   6  10       3984.15       4035.28        60.65 o                         
   1   6  10       5592.11       5821.50        87.89 o                         
   2   6  10         18.35         43.88        12.64 o                         
   3   6  10        970.13       1006.72        39.63 o                         
   4   6  10      11577.68      12276.27       303.29 o                         
   5   6  10       4029.27       4185.11       135.89 o                         
   6   6  10       6228.64       7090.63       290.10 o                         
  -3   7  10       9931.45      10043.25       141.33 o                         
  -2   7  10       8098.02       8120.87       102.06 o                         
  -1   7  10       2797.72       2697.54        45.71 o                         
   0   7  10       1602.55       1599.20        34.31 o                         
   1   7  10       8485.48       8780.15       166.12 o                         
   2   7  10       7827.51       8422.83       200.31 o                         
   3   7  10       9988.55      10674.19       295.16 o                         
   4   7  10       7650.34       8142.75       217.86 o                         
   5   7  10        164.05        166.77        39.11 o                         
   6   7  10         10.55         35.84        40.06 o                         
   7   7  10         24.20         76.80        86.18 o                         
  -4   8  10        398.44        367.58        18.95 o                         
  -3   8  10       2360.36       2342.04        43.04 o                         
  -2   8  10        749.04        709.04        31.34 o                         
  -1   8  10      45367.63      48726.41       659.98 o                         
   0   8  10       1336.78       1382.06        40.77 o                         
   1   8  10      11249.65      11933.31       258.08 o                         
   2   8  10       1150.31       1144.74        51.98 o                         
   3   8  10        103.44         77.28        41.12 o                         
   4   8  10        590.18        456.32        40.13 o                         
   5   8  10       8288.38       9205.73       371.35 o                         
   6   8  10       4179.71       3751.78       203.56 o                         
  -4   9  10       8236.85       8600.61       154.81 o                         
  -3   9  10      14803.35      15694.83       284.63 o                         
  -2   9  10       6716.14       6934.17       157.34 o                         
  -1   9  10        119.58         96.89        29.21 o                         
   0   9  10       5810.37       6040.72       171.89 o                         
   1   9  10       5975.53       6322.95       165.55 o                         
   2   9  10        270.56        296.48        36.69 o                         
   3   9  10      19199.98      21507.23       677.38 o                         
   4   9  10        908.96        807.05        70.61 o                         
   5   9  10        654.99        661.92       105.47 o                         
  -5  10  10       6550.27       6782.01       214.07 o                         
  -4  10  10       5517.92       5822.76       127.97 o                         
  -3  10  10       2008.00       1934.41        62.01 o                         
  -2  10  10      16737.41      18284.30       451.68 o                         
  -1  10  10       2744.02       2793.64       106.40 o                         
   0  10  10       5916.72       6301.10       184.03 o                         
   1  10  10       1208.12       1090.04        80.01 o                         
   2  10  10        141.22         34.94        51.79 o                         
   3  10  10        110.21         98.07        48.82 o                         
  -5  11  10       9625.43      10096.54       285.94 o                         
  -4  11  10       4038.03       4401.09       122.97 o                         
  -3  11  10        349.19        312.38        36.32 o                         
  -2  11  10       3874.52       3930.83       154.36 o                         
  -1  11  10        285.48        189.70        49.01 o                         
   0  11  10       3531.02       3709.69       185.85 o                         
   1  11  10        138.99         70.65        56.88 o                         
   2  11  10       3763.32       3654.79       217.59 o                         
  -6  12  10       3666.98       3685.27       297.23 o                         
  -5  12  10       1646.88       1597.25        79.72 o                         
  -4  12  10       3090.32       3139.95       134.37 o                         
  -3  12  10        315.23        291.32        38.64 o                         
  -2  12  10       4296.32       4531.87       201.77 o                         
  -1  12  10       1894.30       1973.73       141.95 o                         
   0  12  10       2701.86       2667.02       165.72 o                         
  -6  13  10          5.34          7.78        38.85 o                         
  -5  13  10       1152.17       1094.28        98.57 o                         
  -4  13  10       2698.51       2552.22       133.83 o                         
  -3  13  10       2884.45       3069.46       161.31 o                         
  -2  13  10       4210.93       4276.09       249.55 o                         
  -7  14  10      10553.03      10763.57       894.56 o                         
  -6  14  10        127.29         44.14        48.85 o                         
  -5  14  10        398.87        453.91        91.85 o                         
   0   1  11        126.51        160.20        21.78 o                         
   0   2  11       4901.93       4715.73        62.57 o                         
   1   2  11       6954.40       6798.23        84.83 o                         
  -1   3  11       7397.01       7454.63        88.99 o                         
   0   3  11        265.33        255.68        11.54 o                         
   1   3  11       8676.92       8447.90       109.16 o                         
   2   3  11       1438.19       1343.85        27.48 o                         
  -1   4  11         56.24         73.11         8.84 o                         
   0   4  11        395.26        390.92        17.33 o                         
   1   4  11       1121.89       1154.25        23.32 o                         
   2   4  11       9464.58       9531.49       132.76 o                         
   3   4  11        832.60        811.75        24.95 o                         
  -2   5  11       2975.06       2950.60        43.54 o                         
  -1   5  11       5261.79       5278.22        73.22 o                         
   0   5  11       1670.98       1611.26        30.45 o                         
   1   5  11         96.64        112.74        16.21 o                         
   2   5  11        419.65        406.62        18.75 o                         
   3   5  11       1388.79       1369.68        36.39 o                         
   4   5  11       7815.45       8069.52       177.84 o                         
  -2   6  11       1282.10       1265.62        28.74 o                         
  -1   6  11      18362.88      18828.89       254.93 o                         
   0   6  11       3513.66       3461.74        57.29 o                         
   1   6  11       4419.79       4385.19        72.51 o                         
   2   6  11        389.82        317.62        31.69 o                         
   3   6  11       9044.83       9564.08       205.35 o                         
   4   6  11       2394.53       2589.40        75.43 o                         
   5   6  11       2327.60       2170.50        78.67 o                         
  -3   7  11       2992.03       3081.16        49.89 o                         
  -2   7  11       4391.17       4435.84        77.97 o                         
  -1   7  11        391.83        348.57        19.42 o                         
   0   7  11       4058.99       3966.60        81.56 o                         
   1   7  11       1045.20       1072.43        37.53 o                         
   2   7  11         10.12         13.57        17.94 o                         
   3   7  11       5557.75       5635.97       183.70 o                         
   4   7  11       2000.20       2105.63        73.01 o                         
   5   7  11          7.45        -30.18        30.18 o                         
   6   7  11         50.51         69.59        40.78 o                         
  -3   8  11       4685.68       4774.95        71.38 o                         
  -2   8  11        133.02        107.14        12.16 o                         
  -1   8  11        236.51        213.66        18.17 o                         
   0   8  11       1625.80       1532.18        45.35 o                         
   1   8  11        658.04        734.90        45.76 o                         
   2   8  11       1822.73       1678.10        70.00 o                         
   3   8  11        603.97        541.18        48.53 o                         
   4   8  11       3207.76       3191.10       152.13 o                         
   5   8  11          2.18          7.27        40.93 o                         
   6   8  11       4188.82       3422.62       240.56 o                         
  -4   9  11         10.49         39.35        16.26 o                         
  -3   9  11        981.20        954.84        34.41 o                         
  -2   9  11        392.15        348.47        21.64 o                         
  -1   9  11       1841.58       1738.38        63.07 o                         
   0   9  11        459.88        434.64        32.12 o                         
   1   9  11       9296.23      10253.17       305.54 o                         
   2   9  11         30.75         28.50        30.87 o                         
   3   9  11        717.12        701.56        79.23 o                         
   4   9  11        758.61        685.79        75.10 o                         
  -4  10  11      12092.41      12770.76       302.57 o                         
  -3  10  11        645.49        646.85        47.54 o                         
  -2  10  11        380.27        373.03        34.10 o                         
  -1  10  11       1049.62       1117.87        58.90 o                         
   0  10  11        532.92        427.27        45.50 o                         
   1  10  11       3448.27       3623.95       190.71 o                         
   2  10  11       3434.21       3401.36       163.54 o                         
   3  10  11        581.12        462.83        70.40 o                         
  -5  11  11        244.30        231.88        28.94 o                         
  -4  11  11       7072.03       7807.45       229.39 o                         
  -3  11  11        524.53        440.86        38.29 o                         
  -2  11  11      15555.44      16849.99       458.28 o                         
  -1  11  11       4380.58       4416.36       213.81 o                         
   0  11  11       1096.12        894.34        90.75 o                         
   1  11  11        554.54        478.21        70.82 o                         
   2  11  11        124.78         70.39        65.35 o                         
  -5  12  11       3577.29       3751.15       122.63 o                         
  -4  12  11         64.66         14.79        30.50 o                         
  -3  12  11         18.21        -12.51        33.31 o                         
  -2  12  11        867.28        650.64        64.66 o                         
  -1  12  11       1931.06       1444.87       139.23 o                         
   0  12  11         15.62         56.55        96.53 o                         
  -6  13  11         83.78         19.09        42.25 o                         
  -5  13  11        432.32        379.83        51.23 o                         
  -4  13  11       1846.10       1588.26       103.57 o                         
  -3  13  11        128.26        137.53        61.02 o                         
  -2  13  11         74.93         79.13        63.90 o                         
  -6  14  11         14.98         36.60        69.58 o                         
   0   0  12      18883.04      19648.29       677.02 o                         
   0   1  12      16244.70      15723.13       258.33 o                         
   1   1  12      17224.65      16621.93       283.25 o                         
  -1   2  12       3078.79       2943.92        63.59 o                         
   0   2  12       6896.74       6499.75       112.57 o                         
   1   2  12      16673.78      16586.32       188.83 o                         
   2   2  12      53371.70      54471.58      1148.71 o                         
  -1   3  12       8214.35       8105.03       120.11 o                         
   0   3  12       5505.86       5311.64        75.36 o                         
   1   3  12      13625.64      13618.88       178.99 o                         
   2   3  12       4408.28       4335.55        70.87 o                         
   3   3  12       1834.34       1831.72        53.63 o                         
  -2   4  12       6301.14       6433.05       208.57 o                         
  -1   4  12       9132.57       9067.83       125.05 o                         
   0   4  12       9525.79       9544.75       137.01 o                         
   1   4  12       1151.40       1131.56        25.90 o                         
   2   4  12       3167.31       3112.38        57.37 o                         
   3   4  12       4013.79       3988.06        78.59 o                         
   4   4  12       2889.89       2861.43        94.66 o                         
  -2   5  12          0.64         24.25         9.76 o                         
  -1   5  12       1392.28       1380.44        29.92 o                         
   0   5  12      32667.72      33541.33       456.13 o                         
   1   5  12       5301.70       5252.06        88.33 o                         
   2   5  12         40.43         21.32        16.34 o                         
   3   5  12        645.84        534.21        25.65 o                         
   4   5  12       1501.83       1510.31        53.26 o                         
   5   5  12      11148.05      11832.38       439.50 o                         
  -3   6  12      13789.94      13911.17       283.60 o                         
  -2   6  12        976.51        999.25        25.01 o                         
  -1   6  12       1643.94       1651.76        35.54 o                         
   0   6  12       2797.50       2683.98        51.70 o                         
   1   6  12       1388.29       1477.32        38.31 o                         
   2   6  12       4272.50       4432.07       100.62 o                         
   3   6  12       9829.19      10318.29       273.28 o                         
   4   6  12        109.35        107.73        22.09 o                         
   5   6  12        327.52        241.74        29.87 o                         
   6   6  12        415.11        331.09        71.59 o                         
  -3   7  12      25693.71      26827.67       365.00 o                         
  -2   7  12       6180.87       6127.85        98.75 o                         
  -1   7  12          6.50          5.23        11.12 o                         
   0   7  12        194.95        202.96        28.22 o                         
   1   7  12       9906.46      10287.78       192.13 o                         
   2   7  12      13699.18      14726.08       348.66 o                         
   3   7  12       1406.32       1436.87        62.65 o                         
   4   7  12         93.99         81.37        39.60 o                         
   5   7  12        406.82        322.52        44.54 o                         
   6   7  12       1128.86        856.44        67.15 o                         
  -4   8  12       4733.59       4808.28       111.57 o                         
  -3   8  12       3966.10       4011.73        74.69 o                         
  -2   8  12       3344.07       3309.55        68.52 o                         
  -1   8  12        759.00        751.20        30.72 o                         
   0   8  12       1125.80       1095.67        38.39 o                         
   1   8  12       6255.91       6763.03       172.68 o                         
   2   8  12       3771.55       3885.60       117.03 o                         
   3   8  12        135.70         94.19        31.19 o                         
   4   8  12        823.33        821.35        77.16 o                         
   5   8  12         17.30         93.96        45.74 o                         
  -4   9  12       2314.62       2310.42        60.95 o                         
  -3   9  12        315.50        267.94        21.64 o                         
  -2   9  12       7089.73       7405.66       189.63 o                         
  -1   9  12       1024.91        993.24        40.14 o                         
   0   9  12       3171.94       3212.77       109.01 o                         
   1   9  12        321.28        295.24        34.64 o                         
   2   9  12        745.04        677.13        55.46 o                         
   3   9  12       2589.84       2542.27       163.92 o                         
   4   9  12        980.81        803.16        92.08 o                         
  -5  10  12       7504.24       8213.49       230.76 o                         
  -4  10  12       3700.74       3885.54       102.85 o                         
  -3  10  12       1538.12       1407.89        65.76 o                         
  -2  10  12        360.43        375.63        36.29 o                         
  -1  10  12       2492.79       2415.76       103.55 o                         
   0  10  12       2100.67       1914.68        95.89 o                         
   1  10  12       2188.70       2131.49       134.30 o                         
   2  10  12        652.87        406.49        68.58 o                         
   3  10  12        151.23         65.90        67.04 o                         
  -5  11  12        234.22        163.92        29.40 o                         
  -4  11  12         63.77         57.16        27.74 o                         
  -3  11  12       1664.87       1660.33        73.47 o                         
  -2  11  12        792.02        708.32        58.85 o                         
  -1  11  12         20.55         13.24        60.89 o                         
   0  11  12        441.78        365.47        61.70 o                         
   1  11  12         50.66         56.18        56.25 o                         
  -6  12  12          3.06         11.07        50.76 o                         
  -5  12  12       1715.53       1608.00       142.69 o                         
  -4  12  12       6845.77       7273.48       276.20 o                         
  -3  12  12       4394.27       4128.90       208.97 o                         
  -2  12  12       3337.41       3274.88       200.99 o                         
  -1  12  12        178.17        113.83        76.73 o                         
  -6  13  12         93.45         43.74        39.94 o                         
  -5  13  12        744.09        480.05        55.62 o                         
  -4  13  12       1548.55       1338.24        97.01 o                         
  -3  13  12       1635.49       1578.39       124.51 o                         
   0   1  13       7030.45       6869.51        94.86 o                         
   0   2  13       9159.08       8737.77       120.44 o                         
   1   2  13       7587.83       7343.40        99.20 o                         
  -1   3  13      19484.22      18932.31       244.53 o                         
   0   3  13       1208.32       1174.86        24.50 o                         
   1   3  13       5086.20       4943.01        75.88 o                         
   2   3  13       6373.22       6316.69       112.22 o                         
  -1   4  13       9119.79       9006.27       140.72 o                         
   0   4  13       9874.11       9978.54       147.85 o                         
   1   4  13       2521.85       2477.70        47.46 o                         
   2   4  13       7849.05       8089.67       138.95 o                         
   3   4  13        490.33        496.56        25.00 o                         
  -2   5  13       2266.40       2210.62        72.39 o                         
  -1   5  13       3498.97       3476.66        58.68 o                         
   0   5  13       6553.16       6578.46        99.35 o                         
   1   5  13       6243.61       6348.93       119.71 o                         
   2   5  13        853.68        874.13        42.59 o                         
   3   5  13      11180.26      12085.09       268.85 o                         
   4   5  13       2801.26       2855.08        80.27 o                         
  -2   6  13       1603.56       1652.97        38.39 o                         
  -1   6  13       5813.43       5836.68       103.18 o                         
   0   6  13        594.50        510.64        35.49 o                         
   1   6  13      10998.14      11612.23       214.17 o                         
   2   6  13        595.46        561.37        27.39 o                         
   3   6  13        248.60        256.54        27.04 o                         
   4   6  13       2507.46       2705.50        97.61 o                         
   5   6  13       3270.11       3601.91       127.18 o                         
  -3   7  13       6838.14       6911.57       109.89 o                         
  -2   7  13         19.99         17.83        12.43 o                         
  -1   7  13       1969.78       1992.63        49.45 o                         
   0   7  13       7541.72       7984.70       168.99 o                         
   1   7  13        607.58        603.22        40.11 o                         
   2   7  13       1972.99       2128.32        71.28 o                         
   3   7  13       2672.79       2789.75        97.36 o                         
   4   7  13         85.39         96.67        36.63 o                         
   5   7  13         14.41         60.98        40.65 o                         
   6   7  13       2907.98       2842.71       152.56 o                         
  -3   8  13      11225.93      11950.24       225.79 o                         
  -2   8  13       3114.31       3095.60        74.10 o                         
  -1   8  13        254.75        204.00        23.27 o                         
   0   8  13         27.45        -16.68        17.97 o                         
   1   8  13       4928.30       5107.74       142.42 o                         
   2   8  13        582.19        523.64        43.22 o                         
   3   8  13        507.84        396.60        46.49 o                         
   4   8  13       2694.25       2691.30       164.14 o                         
   5   8  13       4186.13       3861.48       160.40 o                         
  -4   9  13       1389.44       1338.11        47.78 o                         
  -3   9  13        644.25        557.39        59.46 o                         
  -2   9  13       4149.98       4318.43       110.07 o                         
  -1   9  13       3560.82       3891.69       106.13 o                         
   0   9  13       1051.51       1056.12        55.90 o                         
   1   9  13       3171.23       3292.40       125.80 o                         
   2   9  13        889.15        785.77        65.55 o                         
   3   9  13       1398.08       1268.69       154.06 o                         
   4   9  13        358.17        279.41        59.60 o                         
  -4  10  13       7063.74       7648.54       240.28 o                         
  -3  10  13         40.25         39.41        26.24 o                         
  -2  10  13         29.53         46.22        25.71 o                         
  -1  10  13        134.98        151.03        32.69 o                         
   0  10  13       1296.53       1299.56        87.68 o                         
   1  10  13        391.91        410.39        81.20 o                         
   2  10  13      10114.14      10848.13       551.56 o                         
  -5  11  13         28.51          6.13        31.89 o                         
  -4  11  13       1628.92       1516.36        83.73 o                         
  -3  11  13       4632.31       5032.32       180.78 o                         
  -2  11  13       4952.30       5307.17       204.01 o                         
  -1  11  13         75.20        121.09        48.09 o                         
   0  11  13       3350.37       3409.04       226.46 o                         
   1  11  13         66.97        -16.52        55.74 o                         
  -5  12  13       1634.80       1557.52        94.79 o                         
  -4  12  13       3424.67       3630.43       179.81 o                         
  -3  12  13          2.52         -9.92        43.04 o                         
  -2  12  13        133.29         37.73        51.77 o                         
  -1  12  13       1404.13       1061.91       105.38 o                         
  -6  13  13       2576.32       2462.12       129.15 o                         
  -5  13  13        629.67        455.67        61.99 o                         
  -4  13  13        613.05        536.51        87.32 o                         
   0   0  14     141714.38     143428.23      4043.02 o                         
   0   1  14       1408.55       1385.78        30.23 o                         
   1   1  14         43.50         76.58        15.62 o                         
  -1   2  14      28617.02      28222.83       532.68 o                         
   0   2  14       5209.02       5084.04        94.61 o                         
   1   2  14      29850.27      30073.13       435.47 o                         
   2   2  14       4188.75       4122.16       163.41 o                         
  -1   3  14        470.14        470.21        27.73 o                         
   0   3  14        471.05        461.62        19.01 o                         
   1   3  14      24124.98      24126.58       339.49 o                         
   2   3  14       4330.10       4254.89       102.29 o                         
   3   3  14      16997.08      17855.54       541.08 o                         
  -2   4  14      18301.77      18088.08       400.56 o                         
  -1   4  14        340.43        372.11        24.76 o                         
   0   4  14         44.98         36.19        13.56 o                         
   1   4  14      30212.16      30940.92       499.77 o                         
   2   4  14        782.33        780.34        31.15 o                         
   3   4  14         15.54          4.94        27.23 o                         
   4   4  14        195.70        174.89        33.63 o                         
  -2   5  14       9754.52       9895.04       163.66 o                         
  -1   5  14      18865.56      19465.80       281.71 o                         
   0   5  14      15112.70      15195.64       255.04 o                         
   1   5  14       2068.07       2027.35        47.48 o                         
   2   5  14       3235.40       3238.94        79.38 o                         
   3   5  14       6619.64       6827.43       157.61 o                         
   4   5  14         70.90         64.22        20.90 o                         
   5   5  14      22313.37      25304.24       829.68 o                         
  -3   6  14        688.32        645.16        35.43 o                         
  -2   6  14       6293.18       6537.74       105.00 o                         
  -1   6  14       2163.00       2169.14        51.58 o                         
   0   6  14      22918.86      24465.53       437.59 o                         
   1   6  14        851.94        828.09        33.05 o                         
   2   6  14      16050.25      16984.82       347.05 o                         
   3   6  14        114.94         79.49        21.45 o                         
   4   6  14        140.53        105.70        24.04 o                         
   5   6  14       1214.58       1153.64        61.72 o                         
   6   6  14       4618.76       4719.06       309.74 o                         
  -3   7  14      18551.71      19554.13       309.88 o                         
  -2   7  14       2440.84       2495.48        59.30 o                         
  -1   7  14       1833.13       1790.07        50.92 o                         
   0   7  14       2773.98       2869.27        69.50 o                         
   1   7  14        283.41        267.33        26.21 o                         
   2   7  14      14491.52      15694.06       358.42 o                         
   3   7  14        736.78        608.58        44.78 o                         
   4   7  14       6258.93       6529.15       310.08 o                         
   5   7  14        110.82         18.19        52.97 o                         
   6   7  14       4697.66       4883.63       243.33 o                         
  -4   8  14         50.97         60.21        20.25 o                         
  -3   8  14      11153.90      11697.32       238.85 o                         
  -2   8  14        179.86        172.82        19.49 o                         
  -1   8  14       4850.62       5224.15       129.09 o                         
   0   8  14       7714.40       8052.87       200.65 o                         
   1   8  14       6367.19       6744.43       208.81 o                         
   2   8  14       1011.74        892.49        54.48 o                         
   3   8  14        330.61        282.71        46.29 o                         
   4   8  14         71.43         34.86        54.79 o                         
   5   8  14        159.95         87.57        74.72 o                         
  -4   9  14          7.59         19.00        18.81 o                         
  -3   9  14       5637.81       5849.66       156.64 o                         
  -2   9  14       1083.50        974.00        44.76 o                         
  -1   9  14       1439.24       1437.18        61.64 o                         
   0   9  14       2491.14       2368.21        94.83 o                         
   1   9  14         10.69         90.00        33.88 o                         
   2   9  14          5.21         54.22        43.35 o                         
   3   9  14       1088.98        847.80        96.76 o                         
  -5  10  14      12628.80      14032.58       616.75 o                         
  -4  10  14        616.78        515.14        38.98 o                         
  -3  10  14       2705.37       2739.19       101.76 o                         
  -2  10  14        791.95        724.80        50.35 o                         
  -1  10  14         52.37         25.98        34.16 o                         
   0  10  14       2354.79       2327.77       128.30 o                         
   1  10  14       8380.58       8535.40       552.09 o                         
   2  10  14         27.58          6.43        52.86 o                         
  -5  11  14       2146.26       2175.98        91.90 o                         
  -4  11  14       1720.73       1606.43       108.51 o                         
  -3  11  14       1754.83       1624.44        85.65 o                         
  -2  11  14       2317.66       2286.51       116.13 o                         
  -1  11  14       5612.18       5314.78       297.58 o                         
   0  11  14       1243.21       1150.02       105.11 o                         
  -6  12  14       7831.45       8346.63       478.59 o                         
  -5  12  14        944.93        904.22        66.55 o                         
  -4  12  14       4054.86       4240.51       217.93 o                         
  -3  12  14        111.02         74.79        67.82 o                         
  -2  12  14        200.22         -0.96        60.91 o                         
  -6  13  14        223.52        204.32        55.62 o                         
  -5  13  14         44.17         35.99        63.85 o                         
   0   1  15        134.82        116.13        13.48 o                         
   0   2  15       2214.84       2144.76        52.69 o                         
   1   2  15        305.63        271.05        17.15 o                         
  -1   3  15        378.31        366.39        21.34 o                         
   0   3  15       8935.21       8826.17       159.03 o                         
   1   3  15        884.03        893.11        26.53 o                         
   2   3  15        152.08        140.89        22.04 o                         
  -1   4  15        276.92        277.94        18.75 o                         
   0   4  15        529.01        525.92        26.71 o                         
   1   4  15        413.89        346.43        30.20 o                         
   2   4  15        178.52        149.90        25.74 o                         
   3   4  15       3105.31       3088.35        88.78 o                         
  -2   5  15        501.02        458.20        42.03 o                         
  -1   5  15        722.24        681.10        27.74 o                         
   0   5  15        169.30        163.22        17.95 o                         
   1   5  15         66.72         34.63        18.15 o                         
   2   5  15       3517.37       3643.33        97.50 o                         
   3   5  15       4215.44       4327.10       120.21 o                         
   4   5  15       1295.85       1306.24        61.48 o                         
  -2   6  15          7.89         14.15        16.46 o                         
  -1   6  15        877.72        852.52        48.54 o                         
   0   6  15        665.95        646.82        51.03 o                         
   1   6  15         82.74         58.96        18.62 o                         
   2   6  15        831.20        819.65        41.66 o                         
   3   6  15       1722.04       1609.30        71.49 o                         
   4   6  15        169.05        175.09        32.05 o                         
   5   6  15         14.01        -19.62        36.58 o                         
  -3   7  15       3343.82       3362.60        78.83 o                         
  -2   7  15       3592.52       3667.28        79.71 o                         
  -1   7  15        135.51        132.66        17.80 o                         
   0   7  15       1299.57       1328.38        47.26 o                         
   1   7  15       4443.50       4795.07       129.92 o                         
   2   7  15       1198.00       1134.42        54.33 o                         
   3   7  15        180.27        117.00        28.10 o                         
   4   7  15          5.72        -27.97        33.85 o                         
   5   7  15       3373.21       3302.94       187.52 o                         
  -3   8  15       3682.67       3756.92        99.85 o                         
  -2   8  15        658.35        609.30        30.72 o                         
  -1   8  15       2181.35       2182.35        63.80 o                         
   0   8  15      12903.91      13909.25       397.86 o                         
   1   8  15        681.05        549.09        38.51 o                         
   2   8  15        182.90        175.95        35.55 o                         
   3   8  15        254.83        205.28        41.72 o                         
   4   8  15       1211.50        923.07        93.60 o                         
  -4   9  15        509.87        386.37        33.75 o                         
  -3   9  15        621.76        582.04        37.44 o                         
  -2   9  15        990.81        929.56        55.86 o                         
  -1   9  15        561.53        492.67        39.58 o                         
   0   9  15        114.58         81.51        28.34 o                         
   1   9  15        415.07        309.68        43.19 o                         
   2   9  15        537.63        393.05        87.72 o                         
   3   9  15        792.54        453.70        82.77 o                         
  -4  10  15          1.77          9.39        30.91 o                         
  -3  10  15         73.50         88.94        40.03 o                         
  -2  10  15        732.86        735.62        54.30 o                         
  -1  10  15          7.60         18.26        36.14 o                         
   0  10  15         16.21          5.30        41.42 o                         
   1  10  15          8.02        -30.48        49.07 o                         
   2  10  15       2243.34       1961.77       146.76 o                         
  -5  11  15         13.10        -35.92        41.11 o                         
  -4  11  15        418.46        334.82        75.75 o                         
  -3  11  15        284.90        272.20        50.97 o                         
  -2  11  15       1191.50        954.02        76.32 o                         
  -1  11  15         97.60        107.87        55.51 o                         
   0  11  15        113.43        129.87        64.17 o                         
  -5  12  15       3629.18       3659.44       178.12 o                         
  -4  12  15       1559.22       1381.68        95.42 o                         
  -3  12  15        589.16        424.15        64.06 o                         
  -2  12  15       2453.28       1857.31       188.26 o                         
   0   0  16      55099.29      57515.36      1826.44 o                         
   0   1  16        972.94       1088.34        52.01 o                         
   1   1  16      10863.45      10652.79       243.01 o                         
  -1   2  16       1456.64       1439.98        77.25 o                         
   0   2  16        543.24        493.16        26.74 o                         
   1   2  16        725.76        720.84        26.82 o                         
   2   2  16      10589.30      10517.35       304.08 o                         
  -1   3  16      14265.17      14551.20       240.83 o                         
   0   3  16        631.29        634.27        58.30 o                         
   1   3  16        285.93        340.94        18.82 o                         
   2   3  16       2318.60       2306.74        73.01 o                         
   3   3  16       1320.50       1235.82        66.45 o                         
  -2   4  16       8170.66       8802.63       419.00 o                         
  -1   4  16      14974.14      15268.28       316.94 o                         
   0   4  16          6.07          8.62        14.39 o                         
   1   4  16       5136.18       5309.68       140.58 o                         
   2   4  16       3069.98       3063.97        86.59 o                         
   3   4  16      10579.52      11184.48       254.29 o                         
   4   4  16       3425.61       3740.43       149.39 o                         
  -2   5  16       2541.21       2607.42        72.97 o                         
  -1   5  16       7586.60       7915.24       157.13 o                         
   0   5  16       8103.45       8314.42       169.18 o                         
   1   5  16       1897.19       1937.03        57.99 o                         
   2   5  16        225.51        181.47        24.28 o                         
   3   5  16       7425.77       7951.68       195.46 o                         
   4   5  16         12.65         41.46        37.62 o                         
   5   5  16       4300.35       4791.14       334.13 o                         
  -3   6  16       9812.65      10087.91       320.30 o                         
  -2   6  16          6.31         -4.62        17.84 o                         
  -1   6  16       3124.97       3321.16        83.30 o                         
   0   6  16       8945.77       9527.59       219.36 o                         
   1   6  16       2766.96       2766.79        79.18 o                         
   2   6  16        610.64        484.04        58.93 o                         
   3   6  16       2614.76       2684.57       121.18 o                         
   4   6  16        567.95        416.09        44.97 o                         
   5   6  16       2521.89       2617.57       153.91 o                         
   6   6  16       3040.38       2638.42       234.34 o                         
  -3   7  16       1319.48       1308.90        73.67 o                         
  -2   7  16        949.27        894.21        37.76 o                         
  -1   7  16         16.56          0.45        17.80 o                         
   0   7  16        746.85        725.31        40.11 o                         
   1   7  16       2731.29       2696.83        90.10 o                         
   2   7  16         25.10         14.56        25.12 o                         
   3   7  16        348.03        313.55        39.61 o                         
   4   7  16       1311.80       1115.15        85.95 o                         
   5   7  16        544.20        434.57        69.50 o                         
  -4   8  16         10.97         69.78        51.44 o                         
  -3   8  16       2050.22       2133.61        63.44 o                         
  -2   8  16       7212.42       7604.58       187.91 o                         
  -1   8  16       1524.90       1411.50        58.31 o                         
   0   8  16       4230.55       4393.25       128.26 o                         
   1   8  16        291.01        234.32        33.85 o                         
   2   8  16        432.68        410.05        68.36 o                         
   3   8  16        418.53        309.81        63.38 o                         
   4   8  16       3438.59       3431.38       203.77 o                         
  -4   9  16        100.70         74.48        24.15 o                         
  -3   9  16        391.55        289.10        41.59 o                         
  -2   9  16      11389.61      12571.84       382.12 o                         
  -1   9  16       5558.29       5865.74       210.30 o                         
   0   9  16         93.43         37.76        29.71 o                         
   1   9  16          1.23         13.31        36.70 o                         
   2   9  16        938.63        893.80       102.68 o                         
   3   9  16        999.20        647.38       103.26 o                         
  -5  10  16       9320.40      10507.64       411.82 o                         
  -4  10  16         19.53         -7.43        32.62 o                         
  -3  10  16        646.40        559.70        52.68 o                         
  -2  10  16         13.07         16.77        34.96 o                         
  -1  10  16        123.35        106.65        48.51 o                         
   0  10  16       2398.16       2244.96       122.96 o                         
   1  10  16       1857.32       1726.61       257.64 o                         
  -5  11  16       2135.48       2183.00       107.16 o                         
  -4  11  16       2904.43       2961.60       156.39 o                         
  -3  11  16       1001.94        788.78       102.02 o                         
  -2  11  16          8.86          7.85        48.89 o                         
  -1  11  16       5360.27       5475.39       334.81 o                         
  -6  12  16       2252.60       2039.95       194.99 o                         
  -5  12  16          7.56        -33.01        94.18 o                         
  -4  12  16         94.86         41.90        51.65 o                         
  -3  12  16        679.30        560.54        80.31 o                         
   0   1  17       6359.86       6744.36       114.90 o                         
   0   2  17       6925.27       7079.91       140.16 o                         
   1   2  17      12635.35      13235.61       227.59 o                         
  -1   3  17       5424.71       5620.99       116.91 o                         
   0   3  17       1374.04       1392.02        40.65 o                         
   1   3  17       7227.51       7590.42       152.60 o                         
   2   3  17       2718.72       3025.80        89.52 o                         
  -1   4  17       4354.07       4455.23       104.78 o                         
   0   4  17       6567.06       6780.71       150.84 o                         
   1   4  17       1264.18       1139.01        51.20 o                         
   2   4  17       2052.25       2193.54        73.22 o                         
   3   4  17       4700.20       4799.10       128.85 o                         
  -2   5  17       5493.70       5613.05       154.38 o                         
  -1   5  17       1674.63       1698.58        57.98 o                         
   0   5  17       4260.84       4492.52       101.94 o                         
   1   5  17       4991.88       5243.86       148.42 o                         
   2   5  17          0.60          3.60        21.76 o                         
   3   5  17       7203.84       7564.91       245.76 o                         
   4   5  17       1562.78       1563.57        79.24 o                         
  -2   6  17       7865.04       8135.95       187.60 o                         
  -1   6  17       4971.64       5067.92       135.25 o                         
   0   6  17        276.22        263.12        30.12 o                         
   1   6  17       1165.45       1150.87        52.27 o                         
   2   6  17       2349.37       2594.45        99.50 o                         
   3   6  17        388.46        309.01        35.70 o                         
   4   6  17       4176.54       4235.20       217.09 o                         
   5   6  17         38.18         18.17        43.58 o                         
  -3   7  17        276.24        238.39        25.88 o                         
  -2   7  17        836.09        743.88        40.59 o                         
  -1   7  17       7725.56       8198.59       208.75 o                         
   0   7  17       6565.61       6990.46       180.82 o                         
   1   7  17        416.02        354.37        35.66 o                         
   2   7  17       4219.33       4208.92       179.47 o                         
   3   7  17        273.88        207.91        43.21 o                         
   4   7  17       1204.26       1115.99        96.42 o                         
   5   7  17        847.84        628.23        81.30 o                         
  -3   8  17       8427.65       9333.75       202.77 o                         
  -2   8  17        519.25        479.01        46.05 o                         
  -1   8  17        650.26        610.27        42.59 o                         
   0   8  17         30.07         32.82        34.22 o                         
   1   8  17       1916.22       1841.67        94.33 o                         
   2   8  17          0.43        -40.10        40.10 o                         
   3   8  17       4055.48       4168.72       233.42 o                         
   4   8  17       2455.53       1889.61       211.78 o                         
  -4   9  17       1952.42       1948.75        82.13 o                         
  -3   9  17         88.14        115.20        40.59 o                         
  -2   9  17       2055.68       2116.66        97.73 o                         
  -1   9  17       3317.54       3202.52       123.78 o                         
   0   9  17        186.21        149.81        35.92 o                         
   1   9  17        284.11        118.58        40.29 o                         
   2   9  17       2857.57       2765.42       171.56 o                         
  -4  10  17       1307.03       1196.85        82.87 o                         
  -3  10  17       3635.48       3810.95       167.80 o                         
  -2  10  17        365.65        329.60        49.36 o                         
  -1  10  17       2031.66       1808.71       112.98 o                         
   0  10  17       1391.62       1211.21       109.47 o                         
   1  10  17        103.32         33.21        66.28 o                         
  -5  11  17       3213.06       3338.97       185.43 o                         
  -4  11  17        333.30        269.48        52.48 o                         
  -3  11  17        735.18        608.48        67.58 o                         
  -2  11  17        195.21         86.76        55.23 o                         
  -1  11  17        408.18        288.55        73.11 o                         
  -5  12  17        145.46         32.70        52.30 o                         
  -4  12  17       2781.57       2268.61       141.09 o                         
   0   0  18       8884.31       9370.38       535.95 o                         
   0   1  18       2495.44       2412.31        62.57 o                         
   1   1  18       6306.25       6651.07       182.20 o                         
  -1   2  18       6413.29       6592.35       392.62 o                         
   0   2  18       3081.69       3133.75        73.39 o                         
   1   2  18       7193.12       7477.53       149.04 o                         
   2   2  18      12558.14      13671.72       395.14 o                         
  -1   3  18      14472.29      15646.17       385.88 o                         
   0   3  18        456.93        338.30        23.10 o                         
   1   3  18       5552.07       5770.69       105.96 o                         
   2   3  18        333.36        290.46        32.22 o                         
   3   3  18       5879.26       6357.26       231.14 o                         
  -2   4  18      20644.10      21799.24       680.06 o                         
  -1   4  18       9246.88       9861.45       223.24 o                         
   0   4  18       2415.52       2442.17        65.57 o                         
   1   4  18       1261.04       1229.38        56.97 o                         
   2   4  18       1799.70       1673.79        81.27 o                         
   3   4  18      16895.23      18649.27       382.96 o                         
   4   4  18       1141.47       1079.59        97.80 o                         
  -2   5  18       1723.92       1735.43        68.63 o                         
  -1   5  18       1500.10       1479.69        56.26 o                         
   0   5  18       7944.61       8628.88       174.13 o                         
   1   5  18         95.09         91.05        26.49 o                         
   2   5  18       1349.86       1469.39        71.34 o                         
   3   5  18       1309.21       1222.91        61.43 o                         
   4   5  18        592.75        468.71        51.62 o                         
   5   5  18       3396.01       3510.83       223.64 o                         
  -3   6  18       6942.84       7254.44       275.48 o                         
  -2   6  18       1250.72       1141.62        51.09 o                         
  -1   6  18        854.77        834.46        47.54 o                         
   0   6  18       1299.10       1253.82        54.00 o                         
   1   6  18         35.28         37.41        24.75 o                         
   2   6  18       3545.50       3749.24       132.01 o                         
   3   6  18       1416.92       1291.01        73.81 o                         
   4   6  18        899.87        744.52        72.57 o                         
   5   6  18          0.69        111.09        51.11 o                         
  -3   7  18       4065.24       4248.10       124.80 o                         
  -2   7  18         82.75        124.34        25.07 o                         
  -1   7  18       2635.97       2511.84        98.08 o                         
   0   7  18        458.24        348.47        36.72 o                         
   1   7  18       2752.22       2642.07       114.89 o                         
   2   7  18       3727.60       3684.66       171.43 o                         
   3   7  18        248.15        250.21        45.86 o                         
   4   7  18         68.46         45.75        57.58 o                         
  -4   8  18       3089.98       2878.72       140.32 o                         
  -3   8  18        114.40         80.79        24.93 o                         
  -2   8  18       5518.86       5814.91       183.91 o                         
  -1   8  18       4415.72       4669.46       160.17 o                         
   0   8  18        455.11        347.87        42.00 o                         
   1   8  18       1081.36        892.73        70.33 o                         
   2   8  18        602.08        368.66        62.74 o                         
   3   8  18       1338.76        916.32       120.53 o                         
  -4   9  18        699.81        686.37        82.76 o                         
  -3   9  18       3264.60       3164.07       147.39 o                         
  -2   9  18       6753.23       7337.70       283.67 o                         
  -1   9  18       3874.57       3713.96       180.41 o                         
   0   9  18       2166.64       1889.81       114.63 o                         
   1   9  18        548.51        345.28        71.79 o                         
   2   9  18       1051.98        860.87       124.96 o                         
  -5  10  18       5183.06       5390.34       309.70 o                         
  -4  10  18        101.07         61.19        39.72 o                         
  -3  10  18        561.41        443.77        63.88 o                         
  -2  10  18        598.77        536.53        65.08 o                         
  -1  10  18         95.96         34.08        58.41 o                         
   0  10  18        719.72        491.14        78.94 o                         
  -5  11  18          5.58         24.96        47.49 o                         
  -4  11  18        533.21        285.13        55.99 o                         
  -3  11  18        229.40        156.83        53.21 o                         
  -2  11  18        435.31        231.41        76.44 o                         
   0   1  19        673.93        713.48        34.25 o                         
   0   2  19        233.43        209.22        25.18 o                         
   1   2  19        203.12        155.15        23.67 o                         
  -1   3  19         73.58         91.67        25.07 o                         
   0   3  19        258.37        234.88        29.71 o                         
   1   3  19        214.16        160.05        27.50 o                         
   2   3  19         38.01         29.12        23.36 o                         
  -1   4  19        622.32        563.60        37.45 o                         
   0   4  19        279.85        216.03        30.20 o                         
   1   4  19       1899.29       1902.31        73.12 o                         
   2   4  19       2815.81       2989.00       104.86 o                         
   3   4  19        460.34        438.99        36.35 o                         
  -2   5  19       1945.78       1933.66       106.23 o                         
  -1   5  19        409.78        482.82        63.62 o                         
   0   5  19          2.25        -16.26        20.98 o                         
   1   5  19       2472.55       2410.04       125.17 o                         
   2   5  19       2686.44       2688.37       116.35 o                         
   3   5  19        158.14        167.80        32.71 o                         
   4   5  19         19.87         -4.44        34.16 o                         
  -2   6  19        624.84        594.48        45.06 o                         
  -1   6  19        304.50        314.09        35.15 o                         
   0   6  19       1479.31       1328.18        61.52 o                         
   1   6  19        188.30        149.08        39.11 o                         
   2   6  19         25.54         29.78        29.04 o                         
   3   6  19         70.20         93.20        39.16 o                         
   4   6  19       2708.86       2789.63       143.47 o                         
   5   6  19        982.34        732.09        83.65 o                         
  -3   7  19          0.90         -7.58        24.38 o                         
  -2   7  19         52.11         41.07        25.68 o                         
  -1   7  19       1044.32        910.43        63.40 o                         
   0   7  19         15.80         15.07        29.60 o                         
   1   7  19         44.32        -29.78        32.08 o                         
   2   7  19         60.70         31.10        38.65 o                         
   3   7  19        976.61        771.38        80.84 o                         
   4   7  19       3204.09       2571.11       191.25 o                         
  -3   8  19         72.15         51.42        26.37 o                         
  -2   8  19          5.76         35.25        29.94 o                         
  -1   8  19        353.56        203.87        35.29 o                         
   0   8  19        394.93        216.95        61.89 o                         
   1   8  19        103.43         40.99        44.24 o                         
   2   8  19        202.70        249.58        68.58 o                         
   3   8  19          1.39        128.79        78.79 o                         
  -4   9  19       1051.31        942.14        79.74 o                         
  -3   9  19       3816.13       3941.03       189.96 o                         
  -2   9  19        273.96        228.09        45.66 o                         
  -1   9  19       1224.94       1149.26        76.22 o                         
   0   9  19         40.70          8.77        54.91 o                         
   1   9  19        622.00        491.53        94.58 o                         
  -4  10  19       1785.24       1699.30       100.11 o                         
  -3  10  19       1414.38       1254.50        88.84 o                         
  -2  10  19        337.70        234.23        51.33 o                         
  -1  10  19       1410.89       1287.53       111.46 o                         
  -5  11  19        295.38        160.23        61.36 o                         
  -4  11  19        451.12        326.17        73.20 o                         
  -3  11  19          1.49         49.53        67.92 o                         
   0   0  20        156.91        164.63        89.18 o                         
   0   1  20       6832.26       7381.96       272.34 o                         
   1   1  20       5206.54       5491.27       210.91 o                         
  -1   2  20       4068.15       4346.83       171.89 o                         
   0   2  20       2137.75       2224.52        71.01 o                         
   1   2  20       4779.70       5097.61       173.10 o                         
   2   2  20      23399.06      25605.94      1000.04 o                         
  -1   3  20        734.20        675.72        40.11 o                         
   0   3  20       6671.27       7356.75       214.07 o                         
   1   3  20          5.84         48.97        23.92 o                         
   2   3  20        109.76         66.61        29.16 o                         
   3   3  20       6538.87       7017.19       345.61 o                         
  -2   4  20       3832.69       4075.88       190.50 o                         
  -1   4  20       2457.32       2664.37        95.37 o                         
   0   4  20       2798.45       2742.30       106.63 o                         
   1   4  20       1403.20       1402.64        71.96 o                         
   2   4  20       2809.95       2952.32       118.34 o                         
   3   4  20       1439.60       1348.26        68.20 o                         
   4   4  20        511.00        450.59        59.64 o                         
  -2   5  20       3010.59       3127.74       126.18 o                         
  -1   5  20         18.45         16.26        20.51 o                         
   0   5  20       5248.08       5380.47       165.28 o                         
   1   5  20       8399.34       9192.77       283.85 o                         
   2   5  20        619.04        556.76        44.36 o                         
   3   5  20        233.96         94.44        53.96 o                         
   4   5  20       1380.36       1460.91        91.89 o                         
   5   5  20        779.43        713.86       125.61 o                         
  -3   6  20      11785.32      12778.53       512.61 o                         
  -2   6  20          5.19         -6.88        24.43 o                         
  -1   6  20       4696.34       5289.21       155.54 o                         
   0   6  20         13.70         16.88        30.69 o                         
   1   6  20       1608.47       1610.12        88.66 o                         
   2   6  20        392.17        364.76        49.64 o                         
   3   6  20       3288.31       3313.18       190.13 o                         
   4   6  20        826.52        674.34        76.78 o                         
  -3   7  20       2022.82       1969.60        84.74 o                         
  -2   7  20       5350.94       5452.46       218.02 o                         
  -1   7  20       1449.67       1412.63        65.52 o                         
   0   7  20        462.55        313.18        38.93 o                         
   1   7  20       9530.67       9887.68       438.15 o                         
   2   7  20       2292.01       2149.39       136.27 o                         
   3   7  20        774.79        557.85       103.50 o                         
  -4   8  20      14195.79      15743.18       952.56 o                         
  -3   8  20          3.00        -34.13        58.41 o                         
  -2   8  20         88.60        139.12        43.52 o                         
  -1   8  20       2046.78       1913.91       111.00 o                         
   0   8  20         34.87         20.40        35.62 o                         
   1   8  20        628.56        358.10        65.11 o                         
   2   8  20       4518.61       3996.75       332.70 o                         
  -4   9  20        581.26        446.79        61.90 o                         
  -3   9  20        142.42        110.54        44.53 o                         
  -2   9  20        885.48        813.40        72.91 o                         
  -1   9  20       1765.31       1424.26       110.32 o                         
   0   9  20       2068.29       2046.33       188.86 o                         
  -5  10  20         93.38        -56.84        68.59 o                         
  -4  10  20       3407.29       3587.70       192.34 o                         
  -3  10  20       2477.36       2168.14       130.25 o                         
  -2  10  20         98.29         42.20        50.69 o                         
   0   1  21        374.02        326.47        35.52 o                         
   0   2  21       1429.03       1540.02        69.83 o                         
   1   2  21        117.10        163.82        27.53 o                         
  -1   3  21        774.95        890.94        52.70 o                         
   0   3  21          0.39         -5.64        22.50 o                         
   1   3  21        487.68        485.21        42.69 o                         
   2   3  21       1295.31       1255.01        65.88 o                         
  -1   4  21       3590.01       3791.13       130.69 o                         
   0   4  21        312.68        298.69        36.69 o                         
   1   4  21         65.43         39.26        46.53 o                         
   2   4  21        215.07        183.22        36.31 o                         
   3   4  21        393.08        264.06        38.28 o                         
  -2   5  21         90.55         62.91        28.13 o                         
  -1   5  21         22.17          1.05        31.19 o                         
   0   5  21        653.18        580.81        50.30 o                         
   1   5  21       3760.08       4099.04       175.65 o                         
   2   5  21        695.42        593.76        56.45 o                         
   3   5  21        253.47        102.32        40.49 o                         
   4   5  21        418.74        237.93        47.70 o                         
  -2   6  21        407.31        355.21        40.40 o                         
  -1   6  21         40.22         -9.08        27.15 o                         
   0   6  21          7.54          1.96        27.79 o                         
   1   6  21        451.47        423.02        45.60 o                         
   2   6  21        617.82        436.87        53.30 o                         
   3   6  21        237.94        161.94        54.95 o                         
   4   6  21        631.26        330.75        72.29 o                         
  -3   7  21        791.96        686.68        78.38 o                         
  -2   7  21         10.40         10.75        27.84 o                         
  -1   7  21        473.03        423.84        42.60 o                         
   0   7  21         28.11          9.72        30.59 o                         
   1   7  21          0.28         21.09        41.41 o                         
   2   7  21        391.78        327.49        66.66 o                         
   3   7  21        225.28        167.22        82.43 o                         
  -3   8  21         89.54         94.43        44.92 o                         
  -2   8  21       1443.60       1233.32       109.83 o                         
  -1   8  21        421.08        296.21        53.16 o                         
   0   8  21       1029.95        909.62        85.44 o                         
   1   8  21         13.48        -32.52        52.41 o                         
  -4   9  21       1812.10       1737.89       136.06 o                         
  -3   9  21       2129.89       1793.80       128.01 o                         
  -2   9  21        298.41        169.29        43.12 o                         
  -1   9  21        498.86        334.79        59.62 o                         
  -4  10  21        621.72        376.08        69.02 o                         
  -3  10  21       1754.91       1437.63       176.24 o                         
   0   0  22      14096.10      15339.20      1451.99 o                         
   0   1  22       7635.34       8350.37       271.97 o                         
   1   1  22         70.69         68.41        51.45 o                         
  -1   2  22        784.90        728.17        79.79 o                         
   0   2  22       1501.11       1682.22        75.55 o                         
   1   2  22      11450.81      13213.77       428.91 o                         
   2   2  22       5315.96       5906.88       527.97 o                         
  -1   3  22       2557.56       2708.60       132.85 o                         
   0   3  22         85.37         59.73        38.61 o                         
   1   3  22        481.45        447.86        45.59 o                         
   2   3  22        656.81        613.24        54.48 o                         
   3   3  22        666.30        546.36        68.34 o                         
  -2   4  22       1827.42       1985.38       108.54 o                         
  -1   4  22         36.65         15.29        32.14 o                         
   0   4  22       2817.32       2832.13       118.13 o                         
   1   4  22       4094.13       4603.22       182.07 o                         
   2   4  22        659.37        603.00        53.02 o                         
   3   4  22       2570.26       2461.59       129.59 o                         
   4   4  22         69.74         -8.98        61.73 o                         
  -2   5  22        578.00        484.47        46.15 o                         
  -1   5  22       4941.32       5241.69       208.04 o                         
   0   5  22       9397.03      10750.93       355.01 o                         
   1   5  22       4535.59       5110.55       183.66 o                         
   2   5  22         52.13         11.46        39.57 o                         
   3   5  22        566.08        442.25        62.92 o                         
   4   5  22        282.83        114.40        59.52 o                         
  -3   6  22       4524.24       5100.48       281.89 o                         
  -2   6  22        210.92        187.91        41.70 o                         
  -1   6  22       4145.38       4279.55       185.80 o                         
   0   6  22       7429.32       8279.80       322.43 o                         
   1   6  22        369.13        296.69        44.82 o                         
   2   6  22       2963.56       2835.66       155.27 o                         
   3   6  22        276.63        149.98        92.80 o                         
  -3   7  22       5607.96       5698.31       224.82 o                         
  -2   7  22         10.52        -21.88        27.47 o                         
  -1   7  22          3.09         -8.74        35.45 o                         
   0   7  22         13.16         37.85        43.88 o                         
   1   7  22       3085.93       2977.04       166.47 o                         
   2   7  22       1980.27       1696.63       139.96 o                         
  -4   8  22        534.78        359.09        82.52 o                         
  -3   8  22         72.57         46.14        50.21 o                         
  -2   8  22       1129.69       1000.22        78.36 o                         
  -1   8  22        534.70        395.77        61.78 o                         
   0   8  22        561.83        335.43        73.31 o                         
  -4   9  22        631.46        455.66        63.70 o                         
  -3   9  22          0.48          7.83        54.39 o                         
  -2   9  22        448.99        263.40        56.32 o                         
   0   1  23        789.35        827.76        77.20 o                         
   0   2  23       1882.06       1841.55        86.93 o                         
   1   2  23        110.84         32.16        30.37 o                         
  -1   3  23         57.74         56.88        31.73 o                         
   0   3  23         11.36         -2.78        30.18 o                         
   1   3  23       3276.42       3520.94       133.14 o                         
   2   3  23        165.11        147.80        38.09 o                         
  -1   4  23       1283.51       1237.47        73.82 o                         
   0   4  23        352.42        249.85        54.96 o                         
   1   4  23        439.36        381.54        50.30 o                         
   2   4  23        136.41         82.12        50.93 o                         
   3   4  23        824.98        692.85        69.12 o                         
  -2   5  23       1541.44       1456.36        85.52 o                         
  -1   5  23         10.49         43.61        40.04 o                         
   0   5  23        558.26        403.39        53.13 o                         
   1   5  23        467.66        413.88        54.04 o                         
   2   5  23         39.03         40.34        40.33 o                         
   3   5  23         50.73         69.64        46.55 o                         
   4   5  23       1794.36       1537.51       126.82 o                         
  -2   6  23        259.30        229.79        42.36 o                         
  -1   6  23       2551.89       2444.46       135.67 o                         
   0   6  23         18.83          4.60        38.51 o                         
   1   6  23       1173.96       1069.25        82.48 o                         
   2   6  23       1794.54       1606.69        97.29 o                         
  -3   7  23        793.52        666.75        62.15 o                         
  -2   7  23        788.31        624.76        58.64 o                         
  -1   7  23        426.26        222.26        60.90 o                         
   0   7  23        212.67         95.16        63.86 o                         
   1   7  23        189.71         45.74        59.54 o                         
  -3   8  23         76.27         99.09        50.38 o                         
  -2   8  23       1245.20       1069.76        93.56 o                         
  -1   8  23        121.41          5.45        57.03 o                         
  -4   9  23        530.13        332.71        74.38 o                         
   0   0  24        809.44        885.21       181.85 o                         
   0   1  24       2481.69       2873.55       139.84 o                         
   1   1  24        400.62        531.70        82.33 o                         
  -1   2  24       1467.59       1664.64       154.45 o                         
   0   2  24        284.58        169.60        42.94 o                         
   1   2  24       1192.22       1166.85        82.24 o                         
   2   2  24        507.45        450.94        80.08 o                         
  -1   3  24       2287.48       2495.42       162.88 o                         
   0   3  24       1518.02       1674.62       100.84 o                         
   1   3  24        827.18        744.55        71.31 o                         
   2   3  24       1479.40       1529.45        97.59 o                         
   3   3  24       4772.11       5417.60       307.69 o                         
  -2   4  24      10105.05      11647.93       817.21 o                         
  -1   4  24        110.80        102.25        39.03 o                         
   0   4  24        353.21        301.58        76.07 o                         
   1   4  24         69.78        112.69        41.04 o                         
   2   4  24          5.79         47.74        40.63 o                         
   3   4  24       1608.65       1635.33       110.55 o                         
   4   4  24       5358.09       6178.17       392.53 o                         
  -2   5  24         36.65         53.82        37.48 o                         
  -1   5  24       1050.44       1131.52        88.96 o                         
   0   5  24       1333.54       1304.04        99.16 o                         
   1   5  24       1389.19       1276.86        98.42 o                         
   2   5  24       1327.25       1028.11        86.02 o                         
   3   5  24          2.77        -44.08        82.67 o                         
  -3   6  24       1241.98       1522.64       114.33 o                         
  -2   6  24       2379.64       2311.32       136.61 o                         
  -1   6  24       2445.96       2529.34       128.16 o                         
   0   6  24        102.44        127.13        47.47 o                         
   1   6  24        771.57        468.63        61.27 o                         
  -3   7  24        738.20        618.10        69.17 o                         
  -2   7  24         22.20         64.70        47.11 o                         
  -1   7  24        313.09        149.07        55.95 o                         
   0   7  24        649.38        494.13        72.76 o                         
  -4   8  24         28.44         98.15       142.33 o                         
  -3   8  24         82.08         35.61        46.21 o                         
   0   1  25        196.76        152.67        68.60 o                         
   0   2  25         45.64         47.16        41.16 o                         
   1   2  25          1.45        -11.95        47.30 o                         
  -1   3  25        152.79        136.28        44.85 o                         
   0   3  25         23.45         42.15        52.31 o                         
   1   3  25        234.73        140.90        46.75 o                         
   2   3  25        487.17        461.17        63.59 o                         
  -1   4  25         69.26         74.48        45.85 o                         
   0   4  25        188.75         96.18        40.98 o                         
   1   4  25          0.17         48.26        46.89 o                         
   2   4  25          3.39         10.97        44.98 o                         
   3   4  25          8.27         12.66        50.49 o                         
  -2   5  25         41.40         11.19        37.62 o                         
  -1   5  25         40.12         -5.52        42.67 o                         
   0   5  25         24.67        -39.75        39.75 o                         
   1   5  25        237.67        111.59        48.59 o                         
   2   5  25          1.80        -43.95        55.44 o                         
  -2   6  25        986.48        901.99        74.34 o                         
  -1   6  25        903.55        715.60        74.54 o                         
   0   6  25        422.78        202.62        52.28 o                         
  -3   7  25         24.26         76.96        60.69 o                         
  -2   7  25       1037.45        657.77        82.44 o                         
   0   0  26        115.95         37.73        85.74 o                         
   0   1  26          2.77        -11.08        47.24 o                         
   1   1  26       1307.55       1266.35       161.30 o                         
  -1   2  26       2864.52       2802.59       278.20 o                         
   0   2  26        413.68        254.07        55.63 o                         
   1   2  26       5040.60       5758.91       299.13 o                         
   2   2  26       4056.97       4559.39       358.69 o                         
  -1   3  26       6540.35       7985.95       471.40 o                         
   0   3  26          4.66        -17.92        51.77 o                         
   1   3  26       2689.77       2918.00       158.58 o                         
   2   3  26        464.35        402.24        83.44 o                         
   3   3  26       5321.01       5206.58       399.95 o                         
  -2   4  26       7237.37       8182.90       472.59 o                         
  -1   4  26       1443.59       1288.43       105.05 o                         
   0   4  26          1.43         64.54        49.12 o                         
   1   4  26          1.35        -22.14        43.71 o                         
   2   4  26       1558.96       1576.82       102.36 o                         
  -2   5  26          0.10         21.52        52.22 o                         
  -1   5  26         57.57        -18.56        45.11 o                         
   0   5  26        126.50         77.54        43.49 o                         
  -3   6  26       1512.33       1601.32       166.14 o                         
  -2   6  26       1797.04       1537.32       123.86 o                         
   0   1  27        391.19        325.98        84.04 o                         
   0   2  27        493.31        407.30       125.21 o                         
   1   2  27       1138.71       1189.83       108.87 o                         
  -1   3  27       1664.94       1536.58       128.02 o                         
   0   3  27         90.44        106.32        58.31 o                         
   1   3  27        513.69        446.82        69.38 o                         
  -1   4  27        285.14        243.67        75.96 o                         
   0   4  27        640.97        526.65        77.68 o                         
   0   0  28       2235.08       1596.49       391.40 o                         
   0   1  28        383.27        350.74        97.76 o                         
   1   1  28        121.40        137.19        78.88 o                         
  -1   2  28        552.28        456.25       113.21 o                         
   0   2  28        150.21         80.82        71.05 o                         
   1   2  28        544.25        436.08        97.70 o                         
  -1   3  28         50.99          2.39       132.02 o                         
                                                                                
